# Supplementary material for: Nucleotide composition shapes gene expression in Wolbachia pipientis: a role for MidA methyltransferase?
Source: mSystems. 2025 Aug 15;10(9):e00779-25. doi: 10.1128/msystems.00779-25 (PMC12455994; doi:10.1128/msystems.00779-25)
Supplement: Table S1 — Information about the samples included in the analyses. [file msystems.00779-25-s0002.xlsx]

## Sheet: Tabel_groups_host_condictions
Table S1. Information about the samples included in the analyses
Sample name	Num. of replicates	Reference	Wolbachia strain	Host	Develpmental_stage	Develpmental_stage_detail	Host Sex	Organ	External stimulus
darby_woo_adultmale	2	Darby et al 2012	wOo	Onchocerca ochengi	Adult		Male	Whole	none
darby_woo_adultfemale	2	Darby et al 2012	wOo	Onchocerca ochengi	Adult		Female	Gonads	none
luck_wdi_L3	1	Luck et al., 2014	wDi	Dirofilaria immitis	Larvae	L3		Whole	none
luck_wdi_L4	1	Luck et al., 2014	wDi	Dirofilaria immitis	Larvae	L4		Whole	none
luck_wdi_adultmale	1	Luck et al., 2014	wDi	Dirofilaria immitis	Adult		Male	Whole	none
luck_wdi_adultfemale	1	Luck et al., 2014	wDi	Dirofilaria immitis	Adult		Female	Whole	none
luck_wdi_MF	1	Luck et al., 2014	wDi	Dirofilaria immitis	Microfilariae			Whole	none
grote_wbm_L4	2	Grote et al., 2017	wBm	Brugia malayi	Larvae	L4		Whole	none
grote_wbm_30dpi_immaturemale	2	Grote et al., 2017	wBm	Brugia malayi	Juveniles		Male	Whole	none
grote_wbm_30dpi_immaturefemale	2	Grote et al., 2017	wBm	Brugia malayi	Juveniles		Female	Whole	none
grote_wbm_42dpi_immaturemale	2	Grote et al., 2017	wBm	Brugia malayi	Juveniles		Male	Whole	none
grote_wbm_42dpi_immaturefemale	2	Grote et al., 2017	wBm	Brugia malayi	Juveniles		Female	Whole	none
grote_wbm_120dpi_adultmale	2	Grote et al., 2017	wBm	Brugia malayi	Adult		Male	Whole	none
grote_wbm_120dpi_adultfemale	2	Grote et al., 2017	wBm	Brugia malayi	Adult		Female	Whole	none
chung_wbm_vector18hpi	2	Chung et al., 2019	wBm	Brugia malayi	Larvae	L3		Whole	none
chung_wbm_vector4dpi	2	Chung et al., 2019	wBm	Brugia malayi	Larvae	L1		Whole	none
chung_wbm_vector8dpi	2	Chung et al., 2019	wBm	Brugia malayi	Larvae	L2		Whole	none
chung_wbm_mammal1dpi	2	Chung et al., 2019	wBm	Brugia malayi	Larvae	L3		Whole	none
chung_wbm_mammal2dpi	2	Chung et al., 2019	wBm	Brugia malayi	Larvae	L3		Whole	none
chung_wbm_mammal3dpi	2	Chung et al., 2019	wBm	Brugia malayi	Larvae	L3		Whole	none
chung_wbm_mammal4dpi	2	Chung et al., 2019	wBm	Brugia malayi	Larvae	L3		Whole	none
chung_wbm_mammal8dpi	2	Chung et al., 2019	wBm	Brugia malayi	Larvae	L3		Whole	none
chung_wbm_mammal20dpi_immaturemale	2	Chung et al., 2019	wBm	Brugia malayi	Juveniles		Male	Whole	none
chung_wbm_mammal24dpi_immaturefemale	2	Chung et al., 2019	wBm	Brugia malayi	Juveniles		Female	Whole	none
chung_wbm_adultmale	2	Chung et al., 2019	wBm	Brugia malayi	Adult		Male	Whole	none
chung_wbm_adultfemale	4	Chung et al., 2019	wBm	Brugia malayi	Adult		Female	Whole	none
chung_wbm_embryo	2	Chung et al., 2019	wBm	Brugia malayi	Embryo			Whole	none
chung_wbm_immatureMF	2	Chung et al., 2019	wBm	Brugia malayi	Microfilariae	Immature microfilariae		Whole	none
chung_wbm_matureMF	2	Chung et al., 2019	wBm	Brugia malayi	Microfilariae			Whole	none
darby_wmel_doxy	3	Darby et al 2014	wMel	Aedes albopictus cell line	Cell			Whole	Doxycicline
darby_wmel_nodoxy_c_norm_gmean	3	Darby et al 2014	wMel	Aedes albopictus cell line	Cell			Whole	none
gutzwiller_wmel_embryo0to2hr	2	Gutzwiller et al., 2015	wMel	Drosophila melanogaster	Embryo			Whole	none
gutzwiller_wmel_embryo2to4hr	2	Gutzwiller et al., 2015	wMel	Drosophila melanogaster	Embryo			Whole	none
gutzwiller_wmel_embryo10to12hr	2	Gutzwiller et al., 2015	wMel	Drosophila melanogaster	Embryo			Whole	none
gutzwiller_wmel_embryo12to14hr	2	Gutzwiller et al., 2015	wMel	Drosophila melanogaster	Embryo			Whole	none
gutzwiller_wmel_embryo18to20hr	2	Gutzwiller et al., 2015	wMel	Drosophila melanogaster	Embryo			Whole	none
gutzwiller_wmel_embryo22to24hr	2	Gutzwiller et al., 2015	wMel	Drosophila melanogaster	Embryo			Whole	none
gutzwiller_wmel_L1	2	Gutzwiller et al., 2015	wMel	Drosophila melanogaster	Larvae	L1		Whole	none
gutzwiller_wmel_L2	2	Gutzwiller et al., 2015	wMel	Drosophila melanogaster	Larvae	L2		Whole	none
gutzwiller_wmel_L3_12hrpostmolt	2	Gutzwiller et al., 2015	wMel	Drosophila melanogaster	Larvae	L3		Whole	none
gutzwiller_wmel_L3_darkbluegutPS_1to2	2	Gutzwiller et al., 2015	wMel	Drosophila melanogaster	Larvae	L3		Whole	none
gutzwiller_wmel_L3_lightbluegutPS_3to6	2	Gutzwiller et al., 2015	wMel	Drosophila melanogaster	Larvae	L3		Whole	none
gutzwiller_wmel_L3_cleargutPS_7to9	2	Gutzwiller et al., 2015	wMel	Drosophila melanogaster	Larvae	L3		Whole	none
gutzwiller_wmel_WPP	2	Gutzwiller et al., 2015	wMel	Drosophila melanogaster	Prepupae			Whole	none
gutzwiller_wmel_pupae_12hrpostWPP	2	Gutzwiller et al., 2015	wMel	Drosophila melanogaster	Pupae			Whole	none
gutzwiller_wmel_pupae_24hrpostWPP	2	Gutzwiller et al., 2015	wMel	Drosophila melanogaster	Pupae			Whole	none
gutzwiller_wmel_pupae_2dayspostWPP	2	Gutzwiller et al., 2015	wMel	Drosophila melanogaster	Pupae			Whole	none
gutzwiller_wmel_pupae_3dayspostWPP	2	Gutzwiller et al., 2015	wMel	Drosophila melanogaster	Pupae			Whole	none
gutzwiller_wmel_pupae_4dayspostWPP	2	Gutzwiller et al., 2015	wMel	Drosophila melanogaster	Pupae			Whole	none
gutzwiller_wmel_adultfemale_1dayposteclosion	2	Gutzwiller et al., 2015	wMel	Drosophila melanogaster	Adult		Female	Whole	none
gutzwiller_wmel_adultfemale_5dayposteclosion	5	Gutzwiller et al., 2015	wMel	Drosophila melanogaster	Adult		Female	Whole	none
gutzwiller_wmel_adultfemale_30dayposteclosion	2	Gutzwiller et al., 2015	wMel	Drosophila melanogaster	Adult		Female	Whole	none
gutzwiller_wmel_adultmale_1dayposteclosion	2	Gutzwiller et al., 2015	wMel	Drosophila melanogaster	Adult		Male	Whole	none
gutzwiller_wmel_adultmale_5dayposteclosion	6	Gutzwiller et al., 2015	wMel	Drosophila melanogaster	Adult		Male	Whole	none
gutzwiller_wmel_adultmale_30dayposteclosion	2	Gutzwiller et al., 2015	wMel	Drosophila melanogaster	Adult		Male	Whole	none
	116
