# Supplementary material for: Nucleotide composition shapes gene expression in Wolbachia pipientis: a role for MidA methyltransferase?
Source: mSystems. 2025 Aug 15;10(9):e00779-25. doi: 10.1128/msystems.00779-25 (PMC12455994; doi:10.1128/msystems.00779-25)
Supplement: Table S2 — Sample MTase percentiles and statistics. [file msystems.00779-25-s0003.xlsx]

## Sheet: TableS2
Table S2. For each sample, the MTase perrcentile and the statistics (slope, pvalue and significance with pvalue threshold 0.05) of the regression lines between parameter and gene expression are reported for %A, %T, %G, %C, GT, length, Nc and CBI
Study	Group	Meth_exp_parcentile	coef_p_a	coef_p_t	coef_p_g	coef_p_c	coef_length	coef_Nc	coef_CBI	pvalue_p_a	pvalue_p_t	pvalue_p_g	pvalue_p_c	pvalue_length	pvalue_Nc	pvalue_CBI	pvalue_p_a_adj	pvalue_p_t_adj	pvalue_p_g_adj	pvalue_p_c_adj	pvalue_length_adj	pvalue_Nc_adj	pvalue_CBI_adj	sign_pvalue_p_a_adj	sign_pvalue_p_t_adj	sign_pvalue_p_g_adj	sign_pvalue_p_c_adj	sign_pvalue_length_adj	sign_pvalue_Nc_adj	sign_pvalue_CBI_adj
wOo_Darby2012	darby_woo_adultmale_a_norm_gmean_perc	-10.023	-0.198969	-0.107783	-0.0614384	0.479636	0.335613	-0.0210596	0.106605	6.28797e-07	0.00736956	0.127398	8.15006e-37	1.04092e-17	0.601596	0.00804451	6.28797e-07	0.0147391	0.127398	1.63001e-36	1.04092e-17	0.601596	0.016089	Sign	Sign	Not_sign	Sign	Sign	Not_sign	Sign
wOo_Darby2012	darby_woo_adultfemale_a_norm_gmean_perc	-8.62436	-0.205866	-0.0305994	-0.113634	0.441474	0.337917	-0.0502056	0.0807476	2.48828e-07	0.448027	0.00471262	8.10161e-31	6.03606e-18	0.213008	0.0449698	4.97656e-07	0.448027	0.00942525	8.10161e-31	1.04092e-17	0.426016	0.0449698	Sign	Not_sign	Sign	Sign	Sign	Not_sign	Sign
wBm_Grote2017	grote_wbm_L4_a_norm_gmean_perc	-11.0061	-0.0580997	-0.308693	0.101651	0.463234	0.461627	0.000714847	0.0929182	0.116536	1.32712e-17	0.00594564	3.68162e-40	7.35698e-40	0.984606	0.0119584	0.256379	2.65424e-17	0.0130804	1.01244e-39	1.79837e-39	0.984606	0.0154756	Not_sign	Sign	Sign	Sign	Sign	Not_sign	Sign
wBm_Grote2017	grote_wbm_30dpi_immaturemale_a_norm_gmean_perc	-11.4495	-0.0243579	-0.333614	0.136267	0.428975	0.449345	0.020411	0.104419	0.510837	1.83717e-20	0.000219718	4.39132e-34	1.29772e-37	0.581657	0.00471203	0.661083	1.01044e-19	0.00115007	5.36716e-34	2.59544e-37	0.947339	0.00863871	Not_sign	Sign	Sign	Sign	Sign	Not_sign	Sign
wBm_Grote2017	grote_wbm_30dpi_immaturefemale_a_norm_gmean_perc	-11.7775	-0.0347578	-0.34753	0.134646	0.469817	0.464088	0.0397132	0.107311	0.348027	3.54233e-22	0.00026138	2.07493e-41	2.5437e-40	0.28358	0.00367504	0.51044	3.89657e-21	0.00115007	1.37444e-40	9.3269e-40	0.947339	0.00747794	Not_sign	Sign	Sign	Sign	Sign	Not_sign	Sign
wBm_Grote2017	grote_wbm_42dpi_immaturemale_a_norm_gmean_perc	-11.2166	-0.0525264	-0.319491	0.122274	0.466424	0.431428	0.0205244	0.115409	0.155985	8.25909e-19	0.000923982	9.20922e-41	1.69916e-34	0.57956	0.00177556	0.31197	2.95153e-18	0.00338793	3.37671e-40	2.07675e-34	0.947339	0.00539455	Not_sign	Sign	Sign	Sign	Sign	Not_sign	Sign
wBm_Grote2017	grote_wbm_42dpi_immaturefemale_a_norm_gmean_perc	-11.3595	-0.0698216	-0.297878	0.139186	0.447711	0.439883	0.0446005	0.119766	0.059182	1.9126e-16	0.000159921	2.54212e-37	6.05985e-36	0.228435	0.00117754	0.144667	2.80514e-16	0.00115007	5.59266e-37	8.88778e-36	0.947339	0.00539455	Not_sign	Sign	Sign	Sign	Sign	Not_sign	Sign
wBm_Grote2017	grote_wbm_120dpi_adultmale_a_norm_gmean_perc	-11.124	-0.0271325	-0.31318	0.0822796	0.441668	0.43106	0.0423344	0.0885667	0.463886	4.2444e-18	0.0261108	2.96193e-36	1.96005e-34	0.252976	0.0166118	0.637844	1.16721e-17	0.0382959	5.0125e-36	2.15605e-34	0.947339	0.0192347	Not_sign	Sign	Sign	Sign	Sign	Not_sign	Sign
wBm_Grote2017	grote_wbm_120dpi_adultfemale_a_norm_gmean_perc	-11.323	-0.106058	-0.303028	0.136079	0.50215	0.530918	0.0577421	0.130837	0.00409601	5.44358e-17	0.000224213	5.91982e-48	2.13335e-54	0.118807	0.000390183	0.0450561	9.21221e-17	0.00115007	1.30236e-46	4.69337e-53	0.947339	0.00429202	Sign	Sign	Sign	Sign	Sign	Not_sign	Sign
wBm_Chung2019	chung_wbm_vector18hpi_a_norm_gmean_perc	-11.6954	-0.0453407	-0.26989	0.0454971	0.436446	0.438157	-0.0292243	0.0812342	0.221115	1.19257e-13	0.219524	2.64338e-35	1.34245e-35	0.430456	0.0281855	0.374194	1.6119e-13	0.241477	3.42084e-35	1.84586e-35	0.947339	0.0295276	Not_sign	Sign	Not_sign	Sign	Sign	Not_sign	Sign
wBm_Chung2019	chung_wbm_vector4dpi_a_norm_gmean_perc	-10.2018	-0.0204487	-0.305691	0.0459214	0.466069	0.49056	-0.00672323	0.0824592	0.581219	2.95784e-17	0.215251	1.21589e-40	1.8167e-45	0.856099	0.0258871	0.710379	5.42271e-17	0.241477	3.82138e-40	1.33224e-44	0.973247	0.0284758	Not_sign	Sign	Not_sign	Sign	Sign	Not_sign	Sign
wBm_Chung2019	chung_wbm_vector8dpi_a_norm_gmean_perc	-12.1244	-0.0107731	-0.312295	0.0437739	0.467588	0.491882	-0.0160964	0.0891031	0.77137	5.60558e-18	0.237506	6.26389e-41	9.71444e-46	0.664156	0.0160359	0.848507	1.37025e-17	0.248815	2.75611e-40	1.06859e-44	0.947339	0.0192347	Not_sign	Sign	Not_sign	Sign	Sign	Not_sign	Sign
wBm_Chung2019	chung_wbm_mammal1dpi_a_norm_gmean_perc	-11.4872	0.0867401	-0.319209	0.0918818	0.326453	0.440626	-0.0150103	0.076568	0.0190786	9.39124e-19	0.0130094	1.37354e-19	5.01692e-36	0.685563	0.038617	0.0699549	2.95153e-18	0.0220159	1.37354e-19	7.88374e-36	0.947339	0.038617	Not_sign	Sign	Sign	Sign	Sign	Not_sign	Sign
wBm_Chung2019	chung_wbm_mammal2dpi_a_norm_gmean_perc	-11.4951	0.0378071	-0.310752	0.113828	0.356511	0.462294	-0.00625834	0.107185	0.307679	8.29951e-18	0.00206853	2.66506e-23	6.23162e-40	0.865952	0.00373897	0.483495	1.82589e-17	0.00568845	2.79197e-23	1.7137e-39	0.973247	0.00747794	Not_sign	Sign	Sign	Sign	Sign	Not_sign	Sign
wBm_Chung2019	chung_wbm_mammal3dpi_a_norm_gmean_perc	-11.3057	0.0182059	-0.355684	0.10884	0.445983	0.47196	0.0277956	0.0993988	0.623359	3.41443e-23	0.00323568	5.76479e-37	9.11298e-42	0.453343	0.00719537	0.721785	7.51175e-22	0.00790945	1.15296e-36	4.34069e-41	0.947339	0.0105532	Not_sign	Sign	Sign	Sign	Sign	Not_sign	Sign
wBm_Chung2019	chung_wbm_mammal4dpi_a_norm_gmean_perc	-11.1905	-0.00887004	-0.332006	0.0965437	0.454062	0.450867	0.0148385	0.0935963	0.810912	3.03637e-20	0.00905165	2.04993e-38	7.75107e-38	0.688974	0.0114045	0.849527	1.336e-19	0.0165947	5.01095e-38	1.70524e-37	0.947339	0.0154756	Not_sign	Sign	Sign	Sign	Sign	Not_sign	Sign
wBm_Chung2019	chung_wbm_mammal8dpi_a_norm_gmean_perc	-11.4872	0.00433766	-0.33469	0.0990187	0.439043	0.463402	0.00330311	0.101265	0.906863	1.44779e-20	0.007421	9.4414e-36	3.86608e-40	0.929009	0.00617426	0.906863	1.01044e-19	0.014842	1.38474e-35	1.21505e-39	0.973247	0.00970241	Not_sign	Sign	Sign	Sign	Sign	Not_sign	Sign
wBm_Chung2019	chung_wbm_mammal20dpi_immaturemale_a_norm_gmean_perc	-11.5068	-0.0726028	-0.269688	0.11856	0.436988	0.435464	0.023963	0.116493	0.0498969	1.24556e-13	0.00133124	2.1339e-35	3.89271e-35	0.518002	0.0016171	0.137216	1.6119e-13	0.00418389	2.93411e-35	5.03762e-35	0.947339	0.00539455	Not_sign	Sign	Sign	Sign	Sign	Not_sign	Sign
wBm_Chung2019	chung_wbm_mammal24dpi_immaturefemale_a_norm_gmean_perc	-11.3489	-0.0973326	-0.220763	0.064973	0.442279	0.431487	-0.0163225	0.115625	0.00850024	1.64965e-09	0.079376	2.58469e-36	1.84216e-34	0.659732	0.00175299	0.0493842	1.91012e-09	0.109142	4.7386e-36	2.13302e-34	0.947339	0.00539455	Sign	Sign	Not_sign	Sign	Sign	Not_sign	Sign
wBm_Chung2019	chung_wbm_adultmale_a_norm_gmean_perc	-10.1932	-0.0900708	-0.300161	0.152597	0.470841	0.471781	0.0618855	0.15699	0.0149182	1.15296e-16	3.4709e-05	1.49656e-41	9.8652e-42	0.0947633	2.03686e-05	0.06564	1.81179e-16	0.000763598	1.37444e-40	4.34069e-41	0.947339	0.000448109	Not_sign	Sign	Sign	Sign	Sign	Not_sign	Sign
wBm_Chung2019	chung_wbm_adultfemale_a_norm_gmean_perc	-10.8789	-0.123075	-0.219391	0.0615804	0.46968	0.447524	-0.00475014	0.114407	0.000861383	2.09085e-09	0.0964052	2.49899e-41	3.07173e-37	0.898052	0.00196166	0.0189504	2.29993e-09	0.12476	1.37444e-40	5.19832e-37	0.973247	0.00539455	Sign	Sign	Not_sign	Sign	Sign	Not_sign	Sign
wBm_Chung2019	chung_wbm_embryo_a_norm_gmean_perc	-11.9455	-0.0966453	-0.213969	0.0837357	0.418377	0.428319	0.0104738	0.1147	0.00897894	5.25271e-09	0.0236658	2.68002e-32	6.26282e-34	0.777553	0.00190946	0.0493842	5.25271e-09	0.0371891	3.10318e-32	6.26282e-34	0.973247	0.00539455	Sign	Sign	Sign	Sign	Sign	Not_sign	Sign
wBm_Chung2019	chung_wbm_immatureMF_a_norm_gmean_perc	-11.2574	-0.0813769	-0.215195	0.0399226	0.439537	0.430553	-0.0324677	0.108921	0.027909	4.27404e-09	0.281378	7.75253e-36	2.64603e-34	0.381054	0.00321288	0.0877141	4.47757e-09	0.281378	1.21826e-35	2.77203e-34	0.947339	0.00747794	Not_sign	Sign	Not_sign	Sign	Sign	Not_sign	Sign
wBm_Chung2019	chung_wbm_matureMF_a_norm_gmean_perc	-11.9455	-0.0461006	-0.231536	0.0470003	0.411737	0.448691	-0.0342407	0.103354	0.213464	2.43139e-10	0.204654	3.07321e-31	1.90283e-37	0.35558	0.005187	0.374194	2.9717e-10	0.241477	3.38053e-31	3.48853e-37	0.947339	0.008778	Not_sign	Sign	Not_sign	Sign	Sign	Not_sign	Sign
wDi_Luck2014	luck_wdi_L3_a_norm_gmean_perc	-12.4321	-0.0658674	-0.181978	0.0599331	0.295282	0.456676	0.0816717	0.0431487	0.0530797	7.31721e-08	0.0784625	7.98861e-19	1.10535e-45	0.0181844	0.205396	0.0530797	1.21953e-07	0.0784625	1.33144e-18	1.10535e-45	0.0181844	0.256745	Not_sign	Sign	Not_sign	Sign	Sign	Sign	Not_sign
wDi_Luck2014	luck_wdi_L4_a_norm_gmean_perc	-9.87666	-0.127419	-0.0851198	0.132626	0.186133	0.538393	0.113895	0.0737009	0.000174685	0.0123679	9.31564e-05	3.62328e-08	5.05512e-66	0.00097056	0.0303947	0.000218356	0.0154598	0.000155261	3.62328e-08	6.3189e-66	0.0012132	0.0894638	Sign	Sign	Sign	Sign	Sign	Sign	Not_sign
wDi_Luck2014	luck_wdi_adultmale_a_norm_gmean_perc	-9.62181	-0.177182	-0.182881	0.177477	0.365413	0.786648	0.182634	0.0696694	1.61449e-07	6.28926e-08	1.53867e-07	1.18009e-28	1.64913e-182	1.05203e-07	0.0407377	2.69082e-07	1.21953e-07	4.22181e-07	4.85096e-28	2.74855e-182	2.63008e-07	0.0894638	Sign	Sign	Sign	Sign	Sign	Sign	Not_sign
wDi_Luck2014	luck_wdi_adultfemale_a_norm_gmean_perc	-9.77464	-0.179566	-0.182388	0.176905	0.36405	0.818501	0.185092	0.0657026	1.0923e-07	6.83226e-08	1.68873e-07	1.94038e-28	1.87446e-209	7.03356e-08	0.0536783	2.69082e-07	1.21953e-07	4.22181e-07	4.85096e-28	9.37231e-209	2.63008e-07	0.0894638	Sign	Sign	Sign	Sign	Sign	Sign	Not_sign
wDi_Luck2014	luck_wdi_MF_a_norm_gmean_perc	-9.42671	-0.199617	-0.0169122	0.111912	0.195691	0.814566	0.135074	0.0236949	3.31338e-09	0.619793	0.000990537	6.76823e-09	7.59829e-206	8.94339e-05	0.486948	1.65669e-08	0.619793	0.00123817	8.46028e-09	1.89957e-205	0.000149057	0.486948	Sign	Not_sign	Sign	Sign	Sign	Sign	Not_sign
wMel_Darby2014	darby_wmel_doxy_a_norm_gmean_perc	-12.4661	-0.097454	-0.140426	-0.0209908	0.34441	0.230454	-0.00680761	0.199985	0.00251787	1.27335e-05	0.51617	4.28599e-28	5.01842e-13	0.833415	4.23904e-10	0.00727384	1.27335e-05	0.996173	5.57179e-27	5.01842e-13	0.954955	9.2649e-09	Sign	Sign	Not_sign	Sign	Sign	Not_sign	Sign
wMel_Darby2014	darby_wmel_nodoxy_c_norm_gmean_perc	-11.7504	-0.177463	-0.14683	0.0364742	0.415908	0.397107	0.0194147	0.161037	3.15813e-08	4.97528e-06	0.25914	2.09813e-41	1.40399e-37	0.54859	5.42679e-07	8.21114e-07	5.17429e-06	0.996173	5.45514e-40	3.65038e-36	0.829743	5.42679e-07	Sign	Sign	Not_sign	Sign	Sign	Not_sign	Sign
wMel_Gutzwiller2015	gutzwiller_wmel_embryo0to2hr_a_norm_gmean_perc	-13.5732	0.140972	-0.275338	0.0048504	0.185281	0.283375	0.0123621	0.186112	1.1771e-05	3.82495e-18	0.880756	7.45446e-09	3.61699e-19	0.702505	6.48567e-09	7.65113e-05	9.94486e-17	0.996173	1.38506e-08	6.26945e-19	0.869768	1.87364e-08	Sign	Sign	Not_sign	Sign	Sign	Not_sign	Sign
wMel_Gutzwiller2015	gutzwiller_wmel_embryo2to4hr_a_norm_gmean_perc	-13.9405	0.141255	-0.26049	-0.0197366	0.178641	0.269495	-0.00425505	0.170172	1.13008e-05	2.44032e-16	0.541558	2.55109e-08	2.02446e-17	0.895411	1.16494e-07	7.65113e-05	2.11494e-15	0.996173	3.49097e-08	2.19317e-17	0.954955	1.21154e-07	Sign	Sign	Not_sign	Sign	Sign	Not_sign	Sign
wMel_Gutzwiller2015	gutzwiller_wmel_embryo10to12hr_a_norm_gmean_perc	-13.2147	0.156095	-0.251946	-0.0218744	0.15648	0.259311	0.00113559	0.174456	1.18933e-06	2.37241e-15	0.498661	1.11859e-06	3.35624e-16	0.972013	5.49951e-08	1.54613e-05	1.54207e-14	0.996173	1.11859e-06	3.49049e-16	0.972013	5.9578e-08	Sign	Sign	Not_sign	Sign	Sign	Not_sign	Sign
wMel_Gutzwiller2015	gutzwiller_wmel_embryo12to14hr_a_norm_gmean_perc	-12.836	0.128232	-0.262275	0.00413618	0.1863	0.276065	0.0152161	0.193044	6.82466e-05	1.50107e-16	0.898211	6.14597e-09	3.10014e-18	0.638264	1.70203e-09	0.000354882	1.95138e-15	0.996173	1.38506e-08	4.2423e-18	0.829743	9.2649e-09	Sign	Sign	Not_sign	Sign	Sign	Not_sign	Sign
wMel_Gutzwiller2015	gutzwiller_wmel_embryo18to20hr_a_norm_gmean_perc	-13.6815	0.11889	-0.248873	-0.00414936	0.188083	0.277026	-0.00332313	0.188914	0.000224227	5.2677e-15	0.897888	4.37457e-09	2.34609e-18	0.918226	3.79973e-09	0.000971649	2.28267e-14	0.996173	1.37564e-08	3.3937e-18	0.954955	1.41133e-08	Sign	Sign	Not_sign	Sign	Sign	Not_sign	Sign
wMel_Gutzwiller2015	gutzwiller_wmel_embryo22to24hr_a_norm_gmean_perc	-13.7839	0.104801	-0.237257	-0.00943131	0.195797	0.270379	-0.0183427	0.176814	0.00115338	9.74759e-14	0.770522	9.6712e-10	1.57778e-17	0.570888	3.60935e-08	0.00374847	3.62053e-13	0.996173	5.02903e-09	1.86465e-17	0.829743	4.08013e-08	Sign	Sign	Not_sign	Sign	Sign	Not_sign	Sign
wMel_Gutzwiller2015	gutzwiller_wmel_L1_a_norm_gmean_perc	-13.7527	0.0726815	-0.205157	-0.0010751	0.187931	0.289719	-0.0268573	0.1832	0.0243967	1.42393e-10	0.973475	4.50408e-09	5.31832e-20	0.406593	1.12096e-08	0.0350023	2.58689e-10	0.996173	1.37564e-08	1.25706e-19	0.829743	2.21206e-08	Sign	Sign	Not_sign	Sign	Sign	Not_sign	Sign
wMel_Gutzwiller2015	gutzwiller_wmel_L2_a_norm_gmean_perc	-13.6397	0.067502	-0.188401	0.000892162	0.172893	0.274006	-0.0305573	0.183591	0.036614	4.11623e-09	0.977987	7.1351e-08	5.6129e-18	0.345022	1.04201e-08	0.0453317	4.86463e-09	0.996173	8.83394e-08	6.9493e-18	0.829743	2.21206e-08	Sign	Sign	Not_sign	Sign	Sign	Not_sign	Sign
wMel_Gutzwiller2015	gutzwiller_wmel_L3_12hrpostmolt_a_norm_gmean_perc	-13.7062	0.110629	-0.250552	0.00366226	0.199464	0.274142	-0.00521215	0.192811	0.000599161	3.41175e-15	0.909821	4.61644e-10	5.39764e-18	0.87207	1.78171e-09	0.00222545	1.77411e-14	0.996173	3.00069e-09	6.9493e-18	0.954955	9.2649e-09	Sign	Sign	Not_sign	Sign	Sign	Not_sign	Sign
wMel_Gutzwiller2015	gutzwiller_wmel_L3_darkbluegutPS_1to2_a_norm_gmean_perc	-13.5966	0.0790335	-0.202627	0.00857012	0.169376	0.293776	-0.0165129	0.184977	0.0143602	2.4121e-10	0.790967	1.31653e-07	1.5212e-20	0.60991	8.03676e-09	0.0266689	3.91966e-10	0.996173	1.48825e-07	4.94391e-20	0.829743	1.97354e-08	Sign	Sign	Not_sign	Sign	Sign	Not_sign	Sign
wMel_Gutzwiller2015	gutzwiller_wmel_L3_lightbluegutPS_3to6_a_norm_gmean_perc	-13.4729	0.0857858	-0.209356	0.010981	0.164187	0.305255	-0.0264234	0.181942	0.00785998	5.85002e-11	0.734141	3.17738e-07	3.94533e-22	0.414218	1.41615e-08	0.020436	1.69001e-10	0.996173	3.30448e-07	2.56447e-21	0.829743	2.30124e-08	Sign	Sign	Not_sign	Sign	Sign	Not_sign	Sign
wMel_Gutzwiller2015	gutzwiller_wmel_L3_cleargutPS_7to9_a_norm_gmean_perc	-13.3697	0.072093	-0.207012	0.00444077	0.185682	0.306626	-0.022167	0.184774	0.0255786	9.63488e-11	0.890761	6.90941e-09	2.52277e-22	0.493387	8.34961e-09	0.0350023	1.92698e-10	0.996173	1.38506e-08	2.56447e-21	0.829743	1.97354e-08	Sign	Sign	Not_sign	Sign	Sign	Not_sign	Sign
wMel_Gutzwiller2015	gutzwiller_wmel_WPP_a_norm_gmean_perc	-13.5402	0.0807072	-0.207906	-0.00999571	0.185296	0.305487	-0.0320224	0.179196	0.0124145	7.97131e-11	0.757209	7.43306e-09	3.65868e-22	0.322378	2.34496e-08	0.0256191	1.87718e-10	0.996173	1.38506e-08	2.56447e-21	0.829743	2.90328e-08	Sign	Sign	Not_sign	Sign	Sign	Not_sign	Sign
wMel_Gutzwiller2015	gutzwiller_wmel_pupae_12hrpostWPP_a_norm_gmean_perc	-13.5301	0.0693109	-0.196015	-0.00697599	0.184476	0.292795	-0.0343713	0.178498	0.0318585	9.25873e-10	0.829181	8.67336e-09	2.06313e-20	0.288138	2.66216e-08	0.041416	1.33737e-09	0.996173	1.40942e-08	5.7819e-20	0.829743	3.14619e-08	Sign	Sign	Not_sign	Sign	Sign	Not_sign	Sign
wMel_Gutzwiller2015	gutzwiller_wmel_pupae_24hrpostWPP_a_norm_gmean_perc	-13.5035	0.0721128	-0.204933	0.000922689	0.185278	0.288815	-0.0294832	0.181245	0.025538	1.49244e-10	0.977234	7.45801e-09	7.01182e-20	0.362252	1.61051e-08	0.0350023	2.58689e-10	0.996173	1.38506e-08	1.40236e-19	0.829743	2.32177e-08	Sign	Sign	Not_sign	Sign	Sign	Not_sign	Sign
wMel_Gutzwiller2015	gutzwiller_wmel_pupae_2dayspostWPP_a_norm_gmean_perc	-13.0154	0.056492	-0.187896	-0.00360682	0.184898	0.292553	-0.036384	0.179764	0.0803702	4.53424e-09	0.911181	8.01162e-09	2.22381e-20	0.26082	2.11398e-08	0.0858049	5.12566e-09	0.996173	1.38868e-08	5.7819e-20	0.829743	2.74818e-08	Not_sign	Sign	Not_sign	Sign	Sign	Not_sign	Sign
wMel_Gutzwiller2015	gutzwiller_wmel_pupae_3dayspostWPP_a_norm_gmean_perc	-13.2872	0.0615592	-0.190902	0.00251736	0.177538	0.294111	-0.0311846	0.180992	0.0566929	2.53816e-09	0.937943	3.11599e-08	1.37093e-20	0.335205	1.68749e-08	0.0640876	3.29961e-09	0.996173	4.05079e-08	4.94391e-20	0.829743	2.32177e-08	Not_sign	Sign	Not_sign	Sign	Sign	Not_sign	Sign
wMel_Gutzwiller2015	gutzwiller_wmel_pupae_4dayspostWPP_a_norm_gmean_perc	-13.6962	0.0652664	-0.197844	-0.00337107	0.187845	0.288906	-0.0311037	0.182874	0.0433139	6.41098e-10	0.916964	4.57853e-09	6.81864e-20	0.336462	1.19111e-08	0.0511892	9.80503e-10	0.996173	1.37564e-08	1.40236e-19	0.829743	2.21206e-08	Not_sign	Sign	Not_sign	Sign	Sign	Not_sign	Sign
wMel_Gutzwiller2015	gutzwiller_wmel_adultfemale_1dayposteclosion_a_norm_gmean_perc	-13.6962	0.0742515	-0.21864	-0.000155077	0.199704	0.301197	-0.026949	0.182342	0.0214723	7.65059e-12	0.996173	4.39598e-10	1.46215e-21	0.404991	1.31485e-08	0.0348925	2.48644e-11	0.996173	3.00069e-09	7.60319e-21	0.829743	2.27907e-08	Sign	Sign	Not_sign	Sign	Sign	Not_sign	Sign
wMel_Gutzwiller2015	gutzwiller_wmel_adultfemale_5dayposteclosion_a_norm_gmean_perc	-13.799	0.0837364	-0.207514	0.0106211	0.164796	0.283712	-0.0167039	0.189807	0.00947831	8.66393e-11	0.742541	2.86941e-07	3.27077e-19	0.605783	3.19888e-09	0.0224033	1.87718e-10	0.996173	3.10853e-07	6.07429e-19	0.829743	1.38618e-08	Sign	Sign	Not_sign	Sign	Sign	Not_sign	Sign
wMel_Gutzwiller2015	gutzwiller_wmel_adultfemale_30dayposteclosion_a_norm_gmean_perc	-13.4367	0.0803495	-0.195046	-0.0151249	0.172523	0.277364	-0.0266978	0.186666	0.0128095	1.12326e-09	0.639927	7.61382e-08	2.12656e-18	0.409387	5.83861e-09	0.0256191	1.53709e-09	0.996173	8.99815e-08	3.3937e-18	0.829743	1.87364e-08	Sign	Sign	Not_sign	Sign	Sign	Not_sign	Sign
wMel_Gutzwiller2015	gutzwiller_wmel_adultmale_1dayposteclosion_a_norm_gmean_perc	-13.6609	0.0747071	-0.207655	0.000916032	0.182262	0.293785	-0.0305363	0.180962	0.0206828	8.40723e-11	0.977399	1.31161e-08	1.51712e-20	0.345354	1.69668e-08	0.0348925	1.87718e-10	0.996173	2.00598e-08	4.94391e-20	0.829743	2.32177e-08	Sign	Sign	Not_sign	Sign	Sign	Not_sign	Sign
wMel_Gutzwiller2015	gutzwiller_wmel_adultmale_5dayposteclosion_a_norm_gmean_perc	-13.6815	0.0560982	-0.188624	0.00633424	0.178864	0.277021	-0.0211505	0.193448	0.0825047	3.94302e-09	0.844686	2.44953e-08	2.34948e-18	0.513423	1.57172e-09	0.0858049	4.86463e-09	0.996173	3.49097e-08	3.3937e-18	0.829743	9.2649e-09	Not_sign	Sign	Not_sign	Sign	Sign	Not_sign	Sign
wMel_Gutzwiller2015	gutzwiller_wmel_adultmale_30dayposteclosion_a_norm_gmean_perc	-13.5732	0.0511502	-0.180527	-0.00703544	0.18764	0.26983	-0.0238903	0.195432	0.113427	1.80696e-08	0.827749	4.76184e-09	1.84216e-17	0.460396	1.06102e-09	0.113427	1.95754e-08	0.996173	1.37564e-08	2.08244e-17	0.829743	9.2649e-09	Not_sign	Sign	Not_sign	Sign	Sign	Not_sign	Sign
