# Supplementary material for: Nucleotide composition shapes gene expression in Wolbachia pipientis: a role for MidA methyltransferase?
Source: mSystems. 2025 Aug 15;10(9):e00779-25. doi: 10.1128/msystems.00779-25 (PMC12455994; doi:10.1128/msystems.00779-25)
Supplement: Table S3 — Methylated motifs identified using SMRT PacBio sequencing. [file msystems.00779-25-s0004.xlsx]

## Sheet: TableS2
Table S3. Methylated motifs identified using SMRT Pacbio sequencing
seqid	source	type	start	end	score	strand	phase	coverage	motif	IPDRatio	Qv	Cat	thr_cov	thr_Qv	Selected	ID
ctg.s2.000000F.arrow_pilon	kinModCall	m4C	4383	4383	76	+	NA	169	AAATTTTGATCCAGTAAGCACGGTTTTGGCCTTTTCGCCAT	2.06	55	Transf_Ecoli	91	30	Selected	ctg.s2.000000F.arrow_pilon&&&m4C&&&4383&&&4383&&&+
ctg.s2.000000F.arrow_pilon	kinModCall	m6A	5968	5968	43	+	NA	605	GGTGCGGAGTCCGGAGAGTAACGGAATAGCAGAGAGCTTCG	1.47	53	Transf_Ecoli	96	31	Selected	ctg.s2.000000F.arrow_pilon&&&m6A&&&5968&&&5968&&&+
ctg.s2.000000F.arrow_pilon	kinModCall	m4C	11767	11767	95	+	NA	236	ACCAAACTCCACTTTCGTCGCATTGGTGATAAATCCGGCAT	2.38	69	Transf_Ecoli	91	30	Selected	ctg.s2.000000F.arrow_pilon&&&m4C&&&11767&&&11767&&&+
ctg.s2.000011F.arrow_pilon	kinModCall	m4C	3390	3390	72	+	NA	107	CGCGACCGCGTCGCATCAGGCATCGGTTGCCGGATGCGGCG	2.32	53	Transf_Ecoli	91	30	Selected	ctg.s2.000011F.arrow_pilon&&&m4C&&&3390&&&3390&&&+
ctg.s2.000011F.arrow_pilon	kinModCall	m4C	4804	4804	89	+	NA	146	CGGTTACGCAGCGCTACGTGCAGCACGGCGCGGTTTTCAGT	2.32	56	Transf_Ecoli	91	30	Selected	ctg.s2.000011F.arrow_pilon&&&m4C&&&4804&&&4804&&&+
ctg.s2.000015F.arrow_pilon	kinModCall	m4C	690	690	34	-	NA	115	GGGAATGAATCAGGCCACGGCGCTAATCACGACGCGCTGTA	1.69	39	Transf_Ecoli	91	30	Selected	ctg.s2.000015F.arrow_pilon&&&m4C&&&690&&&690&&&-
ctg.s2.000023F.arrow_pilon	kinModCall	m4C	813	813	59	+	NA	117	TTTCACCAGCCAGTCCAGCGCCTGCTCGAAGCTGGCTACCG	2.28	41	Transf_Ecoli	91	30	Selected	ctg.s2.000023F.arrow_pilon&&&m4C&&&813&&&813&&&+
ctg.s2.000027F.arrow_pilon	kinModCall	m4C	675	675	38	-	NA	114	CTGAAGTCCACCTTCGGCCACGGCAGCATGCCAGGGATACC	1.88	31	Transf_Ecoli	91	30	Selected	ctg.s2.000027F.arrow_pilon&&&m4C&&&675&&&675&&&-
ctg.s2.000028F.arrow_pilon	kinModCall	m4C	388	388	49	+	NA	119	GGATCGCTTTGTTGCCGCCACCGCCATTCCGCAAACCCTGG	1.97	35	Transf_Ecoli	91	30	Selected	ctg.s2.000028F.arrow_pilon&&&m4C&&&388&&&388&&&+
ctg.s2.000037F.arrow_pilon	kinModCall	m4C	372	372	61	+	NA	119	GTTACGCAGCACGGTAGAGTCGGTCAGGTCACGCTGCCAGC	1.93	42	Transf_Ecoli	91	30	Selected	ctg.s2.000037F.arrow_pilon&&&m4C&&&372&&&372&&&+
ctg.s2.000037F.arrow_pilon	kinModCall	m4C	799	799	23	-	NA	106	CGTATGGAGCGCCAGTACCGCCAGCTTAACCAGGTGGAGAT	1.45	33	Transf_Ecoli	91	30	Selected	ctg.s2.000037F.arrow_pilon&&&m4C&&&799&&&799&&&-
ctg.s2.000071F.arrow_pilon	kinModCall	m4C	957	957	33	+	NA	118	GGTGGTATCGCAACCCCGCGCAGGCGAATGATTTACGGAGA	1.6	52	Transf_Ecoli	91	30	Selected	ctg.s2.000071F.arrow_pilon&&&m4C&&&957&&&957&&&+
ctg.s2.000001F.arrow_pilon	kinModCall	m4C	3334	3334	99	+	NA	456	CTCACCGGTGGCGGTTTCAACTCTGATGAGTGGCGTGAAGC	1.87	64	Transf_Ecoli	91	30	Selected	ctg.s2.000001F.arrow_pilon&&&m4C&&&3334&&&3334&&&+
ctg.s2.000001F.arrow_pilon	kinModCall	m4C	3341	3341	83	-	NA	437	CCGGGGAGCTTCACGCCACTCATCAGAGTTGAAACCGCCAC	1.74	65	Transf_Ecoli	91	30	Selected	ctg.s2.000001F.arrow_pilon&&&m4C&&&3341&&&3341&&&-
ctg.s2.000001F.arrow_pilon	kinModCall	m4C	3348	3348	32	-	NA	442	TTATCAGCCGGGGAGCTTCACGCCACTCATCAGAGTTGAAA	1.39	40	Transf_Ecoli	91	30	Selected	ctg.s2.000001F.arrow_pilon&&&m4C&&&3348&&&3348&&&-
ctg.s2.000001F.arrow_pilon	kinModCall	m4C	3350	3350	45	-	NA	445	ATTTATCAGCCGGGGAGCTTCACGCCACTCATCAGAGTTGA	1.49	37	Transf_Ecoli	91	30	Selected	ctg.s2.000001F.arrow_pilon&&&m4C&&&3350&&&3350&&&-
ctg.s2.000001F.arrow_pilon	kinModCall	m4C	4956	4956	25	-	NA	334	TAATCCACACAGTGACTTACCCTGCGCAACGGAAGATGCCA	1.43	34	Transf_Ecoli	91	30	Selected	ctg.s2.000001F.arrow_pilon&&&m4C&&&4956&&&4956&&&-
ctg.s2.000001F.arrow_pilon	kinModCall	m4C	5050	5050	45	-	NA	286	CTGACGGGCTGGAATTGCGCCGGGAATATGATGAATTGGGC	1.68	38	Transf_Ecoli	91	30	Selected	ctg.s2.000001F.arrow_pilon&&&m4C&&&5050&&&5050&&&-
ctg.s2.000001F.arrow_pilon	kinModCall	m4C	5782	5782	78	-	NA	267	GCGTGACGGATGGTGCCTGGCGTCACTTCCGGCTGGTACTG	1.89	46	Transf_Ecoli	91	30	Selected	ctg.s2.000001F.arrow_pilon&&&m4C&&&5782&&&5782&&&-
ctg.s2.000001F.arrow_pilon	kinModCall	m4C	5800	5800	31	+	NA	262	ACGCCAGGCACCATCCGTCACGCCGGTGATTTCGCCGCTGA	1.44	44	Transf_Ecoli	91	30	Selected	ctg.s2.000001F.arrow_pilon&&&m4C&&&5800&&&5800&&&+
ctg.s2.000001F.arrow_pilon	kinModCall	m4C	5817	5817	50	+	NA	259	TCACGCCGGTGATTTCGCCGCTGAATTCACCGGCGGCTTCG	1.65	45	Transf_Ecoli	91	30	Selected	ctg.s2.000001F.arrow_pilon&&&m4C&&&5817&&&5817&&&+
ctg.s2.000001F.arrow_pilon	kinModCall	m4C	5830	5830	151	+	NA	267	TTCGCCGCTGAATTCACCGGCGGCTTCGCGGTGGAACGTCT	2.46	168	Transf_Ecoli	91	30	Selected	ctg.s2.000001F.arrow_pilon&&&m4C&&&5830&&&5830&&&+
ctg.s2.000001F.arrow_pilon	kinModCall	m4C	5842	5842	53	-	NA	255	TCGGGCGCACACAGACGTTCCACCGCGAAGCCGCCGGTGAA	1.63	34	Transf_Ecoli	91	30	Selected	ctg.s2.000001F.arrow_pilon&&&m4C&&&5842&&&5842&&&-
ctg.s2.000001F.arrow_pilon	kinModCall	m4C	5894	5894	21	+	NA	266	AGCCCGGTCAGTACCCGGTACGGCGGCAGCGGCGCAGGCAG	1.33	110	Transf_Ecoli	91	30	Selected	ctg.s2.000001F.arrow_pilon&&&m4C&&&5894&&&5894&&&+
ctg.s2.000001F.arrow_pilon	kinModCall	m4C	5896	5896	49	-	NA	274	TGCTGCCTGCGCCGCTGCCGCCGTACCGGGTACTGACCGGG	1.89	70	Transf_Ecoli	91	30	Selected	ctg.s2.000001F.arrow_pilon&&&m4C&&&5896&&&5896&&&-
ctg.s2.000001F.arrow_pilon	kinModCall	m4C	5900	5900	43	+	NA	264	GTCAGTACCCGGTACGGCGGCAGCGGCGCAGGCAGCACCTC	1.6	64	Transf_Ecoli	91	30	Selected	ctg.s2.000001F.arrow_pilon&&&m4C&&&5900&&&5900&&&+
ctg.s2.000001F.arrow_pilon	kinModCall	m4C	5902	5902	53	-	NA	273	ATGAGGTGCTGCCTGCGCCGCTGCCGCCGTACCGGGTACTG	1.63	88	Transf_Ecoli	91	30	Selected	ctg.s2.000001F.arrow_pilon&&&m4C&&&5902&&&5902&&&-
ctg.s2.000001F.arrow_pilon	kinModCall	m4C	5905	5905	38	-	NA	273	CGGATGAGGTGCTGCCTGCGCCGCTGCCGCCGTACCGGGTA	1.53	31	Transf_Ecoli	91	30	Selected	ctg.s2.000001F.arrow_pilon&&&m4C&&&5905&&&5905&&&-
ctg.s2.000001F.arrow_pilon	kinModCall	m4C	5908	5908	66	+	NA	263	CCGGTACGGCGGCAGCGGCGCAGGCAGCACCTCATCCGCTT	1.78	142	Transf_Ecoli	91	30	Selected	ctg.s2.000001F.arrow_pilon&&&m4C&&&5908&&&5908&&&+
ctg.s2.000001F.arrow_pilon	kinModCall	m4C	5912	5912	48	+	NA	265	TACGGCGGCAGCGGCGCAGGCAGCACCTCATCCGCTTCCGG	1.75	75	Transf_Ecoli	91	30	Selected	ctg.s2.000001F.arrow_pilon&&&m4C&&&5912&&&5912&&&+
ctg.s2.000001F.arrow_pilon	kinModCall	m4C	5914	5914	31	-	NA	259	TGCCGGAAGCGGATGAGGTGCTGCCTGCGCCGCTGCCGCCG	1.43	37	Transf_Ecoli	91	30	Selected	ctg.s2.000001F.arrow_pilon&&&m4C&&&5914&&&5914&&&-
ctg.s2.000001F.arrow_pilon	kinModCall	m4C	5917	5917	35	+	NA	252	CGGCAGCGGCGCAGGCAGCACCTCATCCGCTTCCGGCACCC	1.49	52	Transf_Ecoli	91	30	Selected	ctg.s2.000001F.arrow_pilon&&&m4C&&&5917&&&5917&&&+
ctg.s2.000001F.arrow_pilon	kinModCall	m4C	5920	5920	64	+	NA	258	CAGCGGCGCAGGCAGCACCTCATCCGCTTCCGGCACCCGCT	1.82	94	Transf_Ecoli	91	30	Selected	ctg.s2.000001F.arrow_pilon&&&m4C&&&5920&&&5920&&&+
ctg.s2.000001F.arrow_pilon	kinModCall	m6A	5921	5921	59	+	NA	262	AGCGGCGCAGGCAGCACCTCATCCGCTTCCGGCACCCGCTC	1.69	47	Transf_Ecoli	96	31	Selected	ctg.s2.000001F.arrow_pilon&&&m6A&&&5921&&&5921&&&+
ctg.s2.000001F.arrow_pilon	kinModCall	m4C	5929	5929	54	+	NA	254	AGGCAGCACCTCATCCGCTTCCGGCACCCGCTCACACCAAC	1.76	33	Transf_Ecoli	91	30	Selected	ctg.s2.000001F.arrow_pilon&&&m4C&&&5929&&&5929&&&+
ctg.s2.000001F.arrow_pilon	kinModCall	m4C	5930	5930	44	+	NA	268	GGCAGCACCTCATCCGCTTCCGGCACCCGCTCACACCAACC	1.63	39	Transf_Ecoli	91	30	Selected	ctg.s2.000001F.arrow_pilon&&&m4C&&&5930&&&5930&&&+
ctg.s2.000005F.arrow_pilon	kinModCall	m6A	231	231	53	+	NA	128	AGGCCCTCTGCACAAACGCCACCTTTTCGGTGGCGTTTTTT	1.89	38	Transf_Ecoli	96	31	Selected	ctg.s2.000005F.arrow_pilon&&&m6A&&&231&&&231&&&+
ctg.s2.000005F.arrow_pilon	kinModCall	m4C	273	273	59	+	NA	121	TCGCCCACGCACTACCAGCGCCTGGTCCAGCTCGCGATACG	2.25	44	Transf_Ecoli	91	30	Selected	ctg.s2.000005F.arrow_pilon&&&m4C&&&273&&&273&&&+
ctg.s2.000005F.arrow_pilon	kinModCall	m6A	1299	1299	35	-	NA	120	TGCATTGCGCCGCCGCCTGGAAACGTTGAGCAAACTTGCCG	1.6	34	Transf_Ecoli	96	31	Selected	ctg.s2.000005F.arrow_pilon&&&m6A&&&1299&&&1299&&&-
ctg.s2.000005F.arrow_pilon	kinModCall	m4C	1530	1530	55	+	NA	113	TATAGTCACGCGACGGTGGGCGTGGTCCTTCCGGCCAGACG	1.95	38	Transf_Ecoli	91	30	Selected	ctg.s2.000005F.arrow_pilon&&&m4C&&&1530&&&1530&&&+
ctg.s2.000005F.arrow_pilon	kinModCall	m4C	2476	2476	56	+	NA	175	CGCAGTGGCTGGAAGAAAACCGCGAACAGGTGGAGATGATT	1.86	46	Transf_Ecoli	91	30	Selected	ctg.s2.000005F.arrow_pilon&&&m4C&&&2476&&&2476&&&+
ctg.s2.000013F.arrow_pilon	kinModCall	m6A	3783	3783	63	-	NA	155	TGTCACGAACCAGTTTGTGGAGTTCGCGAATTTCCAGCGGG	2.12	34	Transf_Ecoli	96	31	Selected	ctg.s2.000013F.arrow_pilon&&&m6A&&&3783&&&3783&&&-
ctg.s2.000013F.arrow_pilon	kinModCall	m4C	4174	4174	59	-	NA	155	GAATAATCCAGCCCGCCAGGCATGGTGATGAATTTGTCGCG	1.96	40	Transf_Ecoli	91	30	Selected	ctg.s2.000013F.arrow_pilon&&&m4C&&&4174&&&4174&&&-
ctg.s2.000016F.arrow_pilon	kinModCall	m4C	3244	3244	41	-	NA	96	AGGCAGCGAACCGACGCCTGCGCCACAGCCCGTTGTTACAG	1.88	31	Transf_Ecoli	91	30	Selected	ctg.s2.000016F.arrow_pilon&&&m4C&&&3244&&&3244&&&-
ctg.s2.000017F.arrow_pilon	kinModCall	m4C	1742	1742	39	+	NA	134	AACGGCAAATGTTGCCGGTACAAACCACCAGGATTGAGTTA	1.68	54	Transf_Ecoli	91	30	Selected	ctg.s2.000017F.arrow_pilon&&&m4C&&&1742&&&1742&&&+
ctg.s2.000031F.arrow_pilon	kinModCall	m4C	14	14	21	-	NA	109	GCTTATGGCGCTTGCGACAGCGCGCCCATGAACGNNNNNNN	1.42	33	Transf_Ecoli	91	30	Selected	ctg.s2.000031F.arrow_pilon&&&m4C&&&14&&&14&&&-
ctg.s2.000031F.arrow_pilon	kinModCall	m4C	1222	1222	34	+	NA	127	GAGATAATCGGTCCACGCGGCGGCAATGTCCGCCAGCCGGT	2.01	41	Transf_Ecoli	91	30	Selected	ctg.s2.000031F.arrow_pilon&&&m4C&&&1222&&&1222&&&+
ctg.s2.000031F.arrow_pilon	kinModCall	m4C	1627	1627	49	-	NA	140	TGCCGCTGTTAAGTGCGGTGCGTGAAGAGCGCCTGCTGGGC	1.77	62	Transf_Ecoli	91	30	Selected	ctg.s2.000031F.arrow_pilon&&&m4C&&&1627&&&1627&&&-
ctg.s2.000034F.arrow_pilon	kinModCall	m4C	4	4	55	-	NA	95	ATCCAGATCTTACCTTGACGCTTANNNNNNNNNNNNNNNNN	1.92	51	Transf_Ecoli	91	30	Selected	ctg.s2.000034F.arrow_pilon&&&m4C&&&4&&&4&&&-
ctg.s2.000059F.arrow_pilon	kinModCall	m4C	1909	1909	61	-	NA	195	TGATATCAATACCGTGACCGCCGCCGCTGACATCCAGATCG	2.13	32	Transf_Ecoli	91	30	Selected	ctg.s2.000059F.arrow_pilon&&&m4C&&&1909&&&1909&&&-
ctg.s2.000059F.arrow_pilon	kinModCall	m4C	2006	2006	72	+	NA	188	TCCATGGGTATCCAGATCGACGGTGACAAGGCCATCGTCAA	2.13	41	Transf_Ecoli	91	30	Selected	ctg.s2.000059F.arrow_pilon&&&m4C&&&2006&&&2006&&&+
ctg.s2.000059F.arrow_pilon	kinModCall	m4C	2497	2497	74	-	NA	182	TGATATCAATACCGTGACCGCCGCCGCTGACATCCAGATCG	2.2	54	Transf_Ecoli	91	30	Selected	ctg.s2.000059F.arrow_pilon&&&m4C&&&2497&&&2497&&&-
ctg.s2.000059F.arrow_pilon	kinModCall	m4C	2682	2682	89	-	NA	181	GGTTTTTCCACTGTTATTCGCGGTGGCGTCGTTACCGTTGA	2.96	47	Transf_Ecoli	91	30	Selected	ctg.s2.000059F.arrow_pilon&&&m4C&&&2682&&&2682&&&-
ctg.s2.000066F.arrow_pilon	kinModCall	m4C	1982	1982	77	-	NA	142	GCGATTTGCCGATGCAAAAGCGTTCCCGATTATTCCGTGCA	2.32	45	Transf_Ecoli	91	30	Selected	ctg.s2.000066F.arrow_pilon&&&m4C&&&1982&&&1982&&&-
ctg.s2.000068F.arrow_pilon	kinModCall	m4C	230	230	35	-	NA	112	CGCTGGATCTCAGTGAAGAGCAGGATGTCAGCCATCGCCCC	1.73	35	Transf_Ecoli	91	30	Selected	ctg.s2.000068F.arrow_pilon&&&m4C&&&230&&&230&&&-
ctg.s2.000072F.arrow_pilon	kinModCall	m4C	475	475	80	+	NA	150	CCTGGTTAACGAACCTGACGCAGTCTCTTTTTTACTTAATG	2.14	49	Transf_Ecoli	91	30	Selected	ctg.s2.000072F.arrow_pilon&&&m4C&&&475&&&475&&&+
ctg.s2.000003F.arrow_pilon	kinModCall	m4C	903	903	61	+	NA	117	TCAGAACATTGTGCGATTCGCATTAACCCGAATCGCAGCGG	2.04	62	Transf_Ecoli	91	30	Selected	ctg.s2.000003F.arrow_pilon&&&m4C&&&903&&&903&&&+
ctg.s2.000003F.arrow_pilon	kinModCall	m4C	2996	2996	59	-	NA	99	GCCGTATGTCCAGGCGGAACCGGTGATGAGTTATTTCGACA	1.99	47	Transf_Ecoli	91	30	Selected	ctg.s2.000003F.arrow_pilon&&&m4C&&&2996&&&2996&&&-
ctg.s2.000003F.arrow_pilon	kinModCall	m4C	4143	4143	37	+	NA	130	TTTCCGCGTTCGGCGCGAGGCGGGTGATCATCTCCAGCACC	1.82	85	Transf_Ecoli	91	30	Selected	ctg.s2.000003F.arrow_pilon&&&m4C&&&4143&&&4143&&&+
ctg.s2.000003F.arrow_pilon	kinModCall	m6A	4149	4149	56	+	NA	132	CGTTCGGCGCGAGGCGGGTGATCATCTCCAGCACCACGCTG	2.09	45	Transf_Ecoli	96	31	Selected	ctg.s2.000003F.arrow_pilon&&&m6A&&&4149&&&4149&&&+
ctg.s2.000003F.arrow_pilon	kinModCall	m4C	4151	4151	36	+	NA	130	TTCGGCGCGAGGCGGGTGATCATCTCCAGCACCACGCTGTA	1.65	44	Transf_Ecoli	91	30	Selected	ctg.s2.000003F.arrow_pilon&&&m4C&&&4151&&&4151&&&+
ctg.s2.000003F.arrow_pilon	kinModCall	m4C	4154	4154	22	+	NA	131	GGCGCGAGGCGGGTGATCATCTCCAGCACCACGCTGTAGCA	1.44	34	Transf_Ecoli	91	30	Selected	ctg.s2.000003F.arrow_pilon&&&m4C&&&4154&&&4154&&&+
ctg.s2.000003F.arrow_pilon	kinModCall	m4C	4156	4156	35	+	NA	126	CGCGAGGCGGGTGATCATCTCCAGCACCACGCTGTAGCAGA	1.72	54	Transf_Ecoli	91	30	Selected	ctg.s2.000003F.arrow_pilon&&&m4C&&&4156&&&4156&&&+
ctg.s2.000003F.arrow_pilon	kinModCall	m4C	4157	4157	26	+	NA	134	GCGAGGCGGGTGATCATCTCCAGCACCACGCTGTAGCAGAG	1.52	46	Transf_Ecoli	91	30	Selected	ctg.s2.000003F.arrow_pilon&&&m4C&&&4157&&&4157&&&+
ctg.s2.000003F.arrow_pilon	kinModCall	m4C	4165	4165	44	+	NA	131	GGTGATCATCTCCAGCACCACGCTGTAGCAGAGCAGCAGGT	1.9	52	Transf_Ecoli	91	30	Selected	ctg.s2.000003F.arrow_pilon&&&m4C&&&4165&&&4165&&&+
ctg.s2.000003F.arrow_pilon	kinModCall	m6A	4188	4188	20	+	NA	133	TGTAGCAGAGCAGCAGGTGAATTTCCCAGATACAGTCGGCC	1.38	37	Transf_Ecoli	96	31	Selected	ctg.s2.000003F.arrow_pilon&&&m6A&&&4188&&&4188&&&+
ctg.s2.000003F.arrow_pilon	kinModCall	m4C	5748	5748	48	+	NA	125	GAAAGCCAGCGGTCGGCTTCCGGCATTTTTCAGATAAACAT	1.77	37	Transf_Ecoli	91	30	Selected	ctg.s2.000003F.arrow_pilon&&&m4C&&&5748&&&5748&&&+
ctg.s2.000009F.arrow_pilon	kinModCall	m4C	1896	1896	23	-	NA	138	CACTGGAAGTAGAAGTGACGCTCGATACCAGCACCTCTTCG	1.44	31	Transf_Ecoli	91	30	Selected	ctg.s2.000009F.arrow_pilon&&&m4C&&&1896&&&1896&&&-
ctg.s2.000009F.arrow_pilon	kinModCall	m6A	1903	1903	49	-	NA	141	GGCAAACCACTGGAAGTAGAAGTGACGCTCGATACCAGCAC	1.87	35	Transf_Ecoli	96	31	Selected	ctg.s2.000009F.arrow_pilon&&&m6A&&&1903&&&1903&&&-
ctg.s2.000009F.arrow_pilon	kinModCall	m6A	1904	1904	54	-	NA	146	CGGCAAACCACTGGAAGTAGAAGTGACGCTCGATACCAGCA	1.89	36	Transf_Ecoli	96	31	Selected	ctg.s2.000009F.arrow_pilon&&&m6A&&&1904&&&1904&&&-
ctg.s2.000009F.arrow_pilon	kinModCall	m4C	1916	1916	43	-	NA	136	CCTGCTGCGTAACGGCAAACCACTGGAAGTAGAAGTGACGC	1.7	44	Transf_Ecoli	91	30	Selected	ctg.s2.000009F.arrow_pilon&&&m4C&&&1916&&&1916&&&-
ctg.s2.000009F.arrow_pilon	kinModCall	m4C	2463	2463	44	+	NA	109	AAATGGGTTACCGACCGCTACGGCAAAATCACCGACGCGCA	1.85	34	Transf_Ecoli	91	30	Selected	ctg.s2.000009F.arrow_pilon&&&m4C&&&2463&&&2463&&&+
ctg.s2.000009F.arrow_pilon	kinModCall	m4C	2496	2496	64	+	NA	112	GACGCGCAATTTATCGGAGTCGGCAATAGCGATTTGCGTTA	2.23	34	Transf_Ecoli	91	30	Selected	ctg.s2.000009F.arrow_pilon&&&m4C&&&2496&&&2496&&&+
ctg.s2.000018F.arrow_pilon	kinModCall	m4C	2692	2692	76	-	NA	145	GAATATCGCTATTTTAATGGCGGTGACCTGGTTTTTGCGGA	2.27	34	Transf_Ecoli	91	30	Selected	ctg.s2.000018F.arrow_pilon&&&m4C&&&2692&&&2692&&&-
ctg.s2.000018F.arrow_pilon	kinModCall	m4C	3914	3914	90	-	NA	130	ACTTTCGGCGTGACCTACACCTGGTAACTATGAGTTCCCAC	4.09	57	Transf_Ecoli	91	30	Selected	ctg.s2.000018F.arrow_pilon&&&m4C&&&3914&&&3914&&&-
ctg.s2.000019F.arrow_pilon	kinModCall	m4C	1250	1250	37	+	NA	134	CCAGATGTCGCGTGATGACGCTAAAGCTCGACTGGTCGAAC	1.66	33	Transf_Ecoli	91	30	Selected	ctg.s2.000019F.arrow_pilon&&&m4C&&&1250&&&1250&&&+
ctg.s2.000019F.arrow_pilon	kinModCall	m4C	2440	2440	59	-	NA	111	ATTATTGCTGGCGGTGGTCACTGGCGACTGCATTTGTGGGT	2.12	39	Transf_Ecoli	91	30	Selected	ctg.s2.000019F.arrow_pilon&&&m4C&&&2440&&&2440&&&-
ctg.s2.000019F.arrow_pilon	kinModCall	m4C	2966	2966	72	+	NA	125	GAACTGAACAGCACGTTGCGCGATACCGGGCGTATGGGGCA	2.49	31	Transf_Ecoli	91	30	Selected	ctg.s2.000019F.arrow_pilon&&&m4C&&&2966&&&2966&&&+
ctg.s2.000019F.arrow_pilon	kinModCall	m6A	2990	2990	54	+	NA	125	ACCGGGCGTATGGGGCAACAACTGAGCGGAAAAGTTCGGGT	2.18	52	Transf_Ecoli	96	31	Selected	ctg.s2.000019F.arrow_pilon&&&m6A&&&2990&&&2990&&&+
ctg.s2.000019F.arrow_pilon	kinModCall	m4C	3343	3343	79	+	NA	155	CAGCCGACCGCTGATTGACGCAGCGCTGGCGCGCAATGGTA	2.01	47	Transf_Ecoli	91	30	Selected	ctg.s2.000019F.arrow_pilon&&&m4C&&&3343&&&3343&&&+
ctg.s2.000039F.arrow_pilon	kinModCall	m4C	1299	1299	33	+	NA	97	TGACTATCGCGACAACGCCGCCATTGCGCCGAAATGCGTAG	1.75	34	Transf_Ecoli	91	30	Selected	ctg.s2.000039F.arrow_pilon&&&m4C&&&1299&&&1299&&&+
ctg.s2.000039F.arrow_pilon	kinModCall	m4C	1305	1305	54	+	NA	101	TCGCGACAACGCCGCCATTGCGCCGAAATGCGTAGTGGTGG	2.14	31	Transf_Ecoli	91	30	Selected	ctg.s2.000039F.arrow_pilon&&&m4C&&&1305&&&1305&&&+
ctg.s2.000042F.arrow_pilon	kinModCall	m4C	753	753	81	-	NA	224	GTCTCGACCCGGATGAGCGGCGTGAAGCTTCCCGGCTCGTA	2.06	96	Transf_Ecoli	91	30	Selected	ctg.s2.000042F.arrow_pilon&&&m4C&&&753&&&753&&&-
ctg.s2.000042F.arrow_pilon	kinModCall	m4C	2821	2821	96	+	NA	92	AGCAATCCATATGGTGAGTGCNNNNNNNNNNNNNNNNNNNN	2.96	68	Transf_Ecoli	91	30	Selected	ctg.s2.000042F.arrow_pilon&&&m4C&&&2821&&&2821&&&+
ctg.s2.000053F.arrow_pilon	kinModCall	m4C	668	668	78	-	NA	125	ACGATCGATCCCGTCGATCGCAGCAACCAGACGCAGCAGAT	2.47	45	Transf_Ecoli	91	30	Selected	ctg.s2.000053F.arrow_pilon&&&m4C&&&668&&&668&&&-
ctg.s2.000063F.arrow_pilon	kinModCall	m4C	1041	1041	51	-	NA	122	GGCGACATCAATACTCGCCGCGTTAAATCCGTCACTTTCTG	1.87	31	Transf_Ecoli	91	30	Selected	ctg.s2.000063F.arrow_pilon&&&m4C&&&1041&&&1041&&&-
ctg.s2.000069F.arrow_pilon	kinModCall	m4C	285	285	41	-	NA	131	CCCGTTTCCGACGCTTTCGCCGGCAACTATAGATGCCATAA	1.87	38	Transf_Ecoli	91	30	Selected	ctg.s2.000069F.arrow_pilon&&&m4C&&&285&&&285&&&-
ctg.s2.000069F.arrow_pilon	kinModCall	m4C	517	517	75	-	NA	154	GTTTTTTATTAATTCTAAAACGGTAAGGGTAAAAATTCAGG	1.97	47	Transf_Ecoli	91	30	Selected	ctg.s2.000069F.arrow_pilon&&&m4C&&&517&&&517&&&-
ctg.s2.000069F.arrow_pilon	kinModCall	m4C	1184	1184	59	+	NA	192	GATCAGCTCCAGCACTTTGCCATACGGGTTAAAGTACAGTC	1.72	38	Transf_Ecoli	91	30	Selected	ctg.s2.000069F.arrow_pilon&&&m4C&&&1184&&&1184&&&+
ctg.s2.000069F.arrow_pilon	kinModCall	m4C	1570	1570	115	+	NA	202	TGTTTTTGTCATCCACCACGCGGAAGGTAATTTTCAGGTGA	2.55	105	Transf_Ecoli	91	30	Selected	ctg.s2.000069F.arrow_pilon&&&m4C&&&1570&&&1570&&&+
ctg.s2.000077F.arrow_pilon	kinModCall	m4C	459	459	44	-	NA	153	CAGTTCGCCTACGTTCCACGCTGAAACAATAATGCGGCGCG	1.67	32	Transf_Ecoli	91	30	Selected	ctg.s2.000077F.arrow_pilon&&&m4C&&&459&&&459&&&-
ctg.s2.000006F.arrow_pilon	kinModCall	m4C	1905	1905	65	-	NA	116	ATGGCGGGCTATCTGACCGCCAGCACCAAGAATCAGTACAT	2.42	49	Transf_Ecoli	91	30	Selected	ctg.s2.000006F.arrow_pilon&&&m4C&&&1905&&&1905&&&-
ctg.s2.000008F.arrow_pilon	kinModCall	m4C	2177	2177	100	+	NA	546	GAATAAGCGGGGAAATTCTTCTCGGCTGACTCAGTCATTTC	1.74	93	Transf_Ecoli	91	30	Selected	ctg.s2.000008F.arrow_pilon&&&m4C&&&2177&&&2177&&&+
ctg.s2.000008F.arrow_pilon	kinModCall	m4C	2188	2188	65	+	NA	564	GAAATTCTTCTCGGCTGACTCAGTCATTTCATTTCTTCATG	1.58	62	Transf_Ecoli	91	30	Selected	ctg.s2.000008F.arrow_pilon&&&m4C&&&2188&&&2188&&&+
ctg.s2.000008F.arrow_pilon	kinModCall	m4C	2228	2228	103	+	NA	584	GTTTGAGCCGATTTTTTCTCCCGTAAATGCCTTGAATCAGC	1.82	37	Transf_Ecoli	91	30	Selected	ctg.s2.000008F.arrow_pilon&&&m4C&&&2228&&&2228&&&+
ctg.s2.000008F.arrow_pilon	kinModCall	m4C	2249	2249	43	+	NA	591	CGTAAATGCCTTGAATCAGCCTATTTAGACCGTTTCTTCGC	1.5	45	Transf_Ecoli	91	30	Selected	ctg.s2.000008F.arrow_pilon&&&m4C&&&2249&&&2249&&&+
ctg.s2.000008F.arrow_pilon	kinModCall	m4C	2259	2259	44	+	NA	600	TTGAATCAGCCTATTTAGACCGTTTCTTCGCCATTTAAGGC	1.46	31	Transf_Ecoli	91	30	Selected	ctg.s2.000008F.arrow_pilon&&&m4C&&&2259&&&2259&&&+
ctg.s2.000008F.arrow_pilon	kinModCall	m4C	2317	2317	65	-	NA	577	TTCGGGCGGACCAAATGATACGTCAGTGGGAGAGATCTCAC	1.62	32	Transf_Ecoli	91	30	Selected	ctg.s2.000008F.arrow_pilon&&&m4C&&&2317&&&2317&&&-
ctg.s2.000008F.arrow_pilon	kinModCall	m4C	2384	2384	83	+	NA	644	GCCAGTTGGTTATCGTTTTTCAGCAACCCCTTGTATCTGGC	1.71	38	Transf_Ecoli	91	30	Selected	ctg.s2.000008F.arrow_pilon&&&m4C&&&2384&&&2384&&&+
ctg.s2.000008F.arrow_pilon	kinModCall	m4C	2543	2543	43	-	NA	645	GACTGGCTGATCGCCGAGCGCCCCGGCAAGGTAAGAACCTT	1.49	56	Transf_Ecoli	91	30	Selected	ctg.s2.000008F.arrow_pilon&&&m4C&&&2543&&&2543&&&-
ctg.s2.000008F.arrow_pilon	kinModCall	m4C	3008	3008	38	+	NA	664	TCCAGGGATAACCGGGCAAACAGACGCATGGAGGCGATTTC	1.41	94	Transf_Ecoli	91	30	Selected	ctg.s2.000008F.arrow_pilon&&&m4C&&&3008&&&3008&&&+
ctg.s2.000008F.arrow_pilon	kinModCall	m4C	3012	3012	74	+	NA	662	GGGATAACCGGGCAAACAGACGCATGGAGGCGATTTCGTAC	1.65	55	Transf_Ecoli	91	30	Selected	ctg.s2.000008F.arrow_pilon&&&m4C&&&3012&&&3012&&&+
ctg.s2.000008F.arrow_pilon	kinModCall	m4C	3014	3014	29	+	NA	678	GATAACCGGGCAAACAGACGCATGGAGGCGATTTCGTACAG	1.39	51	Transf_Ecoli	91	30	Selected	ctg.s2.000008F.arrow_pilon&&&m4C&&&3014&&&3014&&&+
ctg.s2.000008F.arrow_pilon	kinModCall	m4C	3119	3119	30	+	NA	611	GTTTCCAGCGGATAAGGTCGCCGGCCATTACCAGCCTTGGG	1.36	67	Transf_Ecoli	91	30	Selected	ctg.s2.000008F.arrow_pilon&&&m4C&&&3119&&&3119&&&+
ctg.s2.000008F.arrow_pilon	kinModCall	m4C	3129	3129	64	+	NA	619	GATAAGGTCGCCGGCCATTACCAGCCTTGGGGTAAAACGGC	1.56	52	Transf_Ecoli	91	30	Selected	ctg.s2.000008F.arrow_pilon&&&m4C&&&3129&&&3129&&&+
ctg.s2.000008F.arrow_pilon	kinModCall	m4C	3149	3149	49	+	NA	658	CCAGCCTTGGGGTAAAACGGCTCGATGACTTCCACCATGTT	1.48	43	Transf_Ecoli	91	30	Selected	ctg.s2.000008F.arrow_pilon&&&m4C&&&3149&&&3149&&&+
ctg.s2.000021F.arrow_pilon	kinModCall	m4C	107	107	44	-	NA	133	CGGGCATGTGTTAGCCCTGTCGAGGCCAATTTAGCTGCCAT	1.69	38	Transf_Ecoli	91	30	Selected	ctg.s2.000021F.arrow_pilon&&&m4C&&&107&&&107&&&-
ctg.s2.000021F.arrow_pilon	kinModCall	m4C	1289	1289	68	-	NA	153	CGCAAGCTTGATCAAGCGGGCGTCAGCGAACTGGCAACGAA	2.09	48	Transf_Ecoli	91	30	Selected	ctg.s2.000021F.arrow_pilon&&&m4C&&&1289&&&1289&&&-
ctg.s2.000024F.arrow_pilon	kinModCall	m4C	2413	2413	43	+	NA	104	CGCTGCCAGCAACTTCGCTACGGTGGTCGTTTTACCGGTGC	1.81	32	Transf_Ecoli	91	30	Selected	ctg.s2.000024F.arrow_pilon&&&m4C&&&2413&&&2413&&&+
ctg.s2.000024F.arrow_pilon	kinModCall	m4C	2484	2484	44	-	NA	106	AATTAACTGGCAAAAAGTTGCGGCGGCAGTGGCGCTGACGC	1.93	95	Transf_Ecoli	91	30	Selected	ctg.s2.000024F.arrow_pilon&&&m4C&&&2484&&&2484&&&-
ctg.s2.000041F.arrow_pilon	kinModCall	m4C	82	82	56	+	NA	102	CAGCGCTTCGGCGTGCAGCGCGTTCATGGCTTCTTCAGCCT	2.03	40	Transf_Ecoli	91	30	Selected	ctg.s2.000041F.arrow_pilon&&&m4C&&&82&&&82&&&+
ctg.s2.000041F.arrow_pilon	kinModCall	m4C	196	196	51	+	NA	98	AACGAAACGCTTAATTTCGGCCTCAGCAGGTCGCACAGCCT	2.63	55	Transf_Ecoli	91	30	Selected	ctg.s2.000041F.arrow_pilon&&&m4C&&&196&&&196&&&+
ctg.s2.000055F.arrow_pilon	kinModCall	m4C	2212	2212	82	-	NA	539	ACGGCCGCAAGGTTAAAACTCAAATGAATTGACGGGGGCCC	1.72	48	Transf_Ecoli	91	30	Selected	ctg.s2.000055F.arrow_pilon&&&m4C&&&2212&&&2212&&&-
ctg.s2.000055F.arrow_pilon	kinModCall	m6A	2218	2218	39	-	NA	543	GGGAGTACGGCCGCAAGGTTAAAACTCAAATGAATTGACGG	1.44	54	Transf_Ecoli	96	31	Selected	ctg.s2.000055F.arrow_pilon&&&m6A&&&2218&&&2218&&&-
ctg.s2.000055F.arrow_pilon	kinModCall	m6A	2223	2223	32	-	NA	515	GCCTGGGGAGTACGGCCGCAAGGTTAAAACTCAAATGAATT	1.4	63	Transf_Ecoli	96	31	Selected	ctg.s2.000055F.arrow_pilon&&&m6A&&&2223&&&2223&&&-
ctg.s2.000055F.arrow_pilon	kinModCall	m4C	2231	2231	73	-	NA	530	AGTCGACCGCCTGGGGAGTACGGCCGCAAGGTTAAAACTCA	1.77	83	Transf_Ecoli	91	30	Selected	ctg.s2.000055F.arrow_pilon&&&m4C&&&2231&&&2231&&&-
ctg.s2.000055F.arrow_pilon	kinModCall	m4C	2243	2243	55	+	NA	558	TTGCGGCCGTACTCCCCAGGCGGTCGACTTAACGCGTTAGC	1.65	39	Transf_Ecoli	91	30	Selected	ctg.s2.000055F.arrow_pilon&&&m4C&&&2243&&&2243&&&+
ctg.s2.000055F.arrow_pilon	kinModCall	m4C	2312	2312	75	+	NA	546	CTCCAAGTCGACATCGTTTACGGCGTGGACTACCAGGGTAT	1.66	37	Transf_Ecoli	91	30	Selected	ctg.s2.000055F.arrow_pilon&&&m4C&&&2312&&&2312&&&+
ctg.s2.000055F.arrow_pilon	kinModCall	m4C	2346	2346	39	+	NA	539	AGGGTATCTAATCCTGTTTGCTCCCCACGCTTTCGCACCTG	1.41	37	Transf_Ecoli	91	30	Selected	ctg.s2.000055F.arrow_pilon&&&m4C&&&2346&&&2346&&&+
ctg.s2.000055F.arrow_pilon	kinModCall	m4C	2351	2351	51	+	NA	555	ATCTAATCCTGTTTGCTCCCCACGCTTTCGCACCTGAGCGT	1.52	64	Transf_Ecoli	91	30	Selected	ctg.s2.000055F.arrow_pilon&&&m4C&&&2351&&&2351&&&+
ctg.s2.000055F.arrow_pilon	kinModCall	m4C	2353	2353	70	+	NA	545	CTAATCCTGTTTGCTCCCCACGCTTTCGCACCTGAGCGTCA	1.62	33	Transf_Ecoli	91	30	Selected	ctg.s2.000055F.arrow_pilon&&&m4C&&&2353&&&2353&&&+
ctg.s2.000055F.arrow_pilon	kinModCall	m4C	2363	2363	27	+	NA	526	TTGCTCCCCACGCTTTCGCACCTGAGCGTCAGTCTTCGTCC	1.54	81	Transf_Ecoli	91	30	Selected	ctg.s2.000055F.arrow_pilon&&&m4C&&&2363&&&2363&&&+
ctg.s2.000055F.arrow_pilon	kinModCall	m4C	3481	3481	102	-	NA	234	AGCATAAAGAATAAAAAATGCGCGGTCAGAAAATTATTTTA	2.58	78	Transf_Ecoli	91	30	Selected	ctg.s2.000055F.arrow_pilon&&&m4C&&&3481&&&3481&&&-
ctg.s2.000065F.arrow_pilon	kinModCall	m4C	1462	1462	71	-	NA	111	AGTTTCAGCGTTAAATTTTCCAGCCCCAACGACTTCAACTG	2.7	51	Transf_Ecoli	91	30	Selected	ctg.s2.000065F.arrow_pilon&&&m4C&&&1462&&&1462&&&-
ctg.s2.83.arrow_pilon	kinModCall	m4C	158	158	86	+	NA	414	GACGGTGAAAACCTCTGACACATGCAGCTCCCGGAGACGGT	1.79	95	Transf_Ecoli	91	30	Selected	ctg.s2.83.arrow_pilon&&&m4C&&&158&&&158&&&+
ctg.s2.83.arrow_pilon	kinModCall	m4C	229	229	170	+	NA	427	CAGACAAGCCCGTCAGGGCGCGTCAGCGGGTGTTGGCGGGT	2.79	121	Transf_Ecoli	91	30	Selected	ctg.s2.83.arrow_pilon&&&m4C&&&229&&&229&&&+
ctg.s2.83.arrow_pilon	kinModCall	m4C	252	252	53	+	NA	428	CAGCGGGTGTTGGCGGGTGTCGGGGCTGGCTTAACTATGCG	1.56	41	Transf_Ecoli	91	30	Selected	ctg.s2.83.arrow_pilon&&&m4C&&&252&&&252&&&+
ctg.s2.83.arrow_pilon	kinModCall	m4C	282	282	38	+	NA	421	TTAACTATGCGGCATCAGAGCAGATTGTACTGAGAGTGCAC	1.44	45	Transf_Ecoli	91	30	Selected	ctg.s2.83.arrow_pilon&&&m4C&&&282&&&282&&&+
ctg.s2.83.arrow_pilon	kinModCall	m4C	380	380	54	-	NA	399	GGGATTTTGCCGATTTCGGCCTATTGGTTAAAAAATGAGCT	1.57	86	Transf_Ecoli	91	30	Selected	ctg.s2.83.arrow_pilon&&&m4C&&&380&&&380&&&-
ctg.s2.83.arrow_pilon	kinModCall	m4C	750	750	74	+	NA	420	CCGCCGCGCTTAATGCGCCGCTACAGGGCGCGTACTATGGT	1.76	57	Transf_Ecoli	91	30	Selected	ctg.s2.83.arrow_pilon&&&m4C&&&750&&&750&&&+
ctg.s2.83.arrow_pilon	kinModCall	m4C	2420	2420	61	-	NA	401	CCGGATACCTGTCCGCCTTTCTCCCTTCGGGAAGCGTGGCG	1.66	35	Transf_Ecoli	91	30	Selected	ctg.s2.83.arrow_pilon&&&m4C&&&2420&&&2420&&&-
ctg.s2.83.arrow_pilon	kinModCall	m4C	2440	2440	63	-	NA	415	TGTTCCGACCCTGCCGCTTACCGGATACCTGTCCGCCTTTC	1.63	43	Transf_Ecoli	91	30	Selected	ctg.s2.83.arrow_pilon&&&m4C&&&2440&&&2440&&&-
ctg.s2.83.arrow_pilon	kinModCall	m4C	2452	2452	36	-	NA	417	CGTGCGCTCTCCTGTTCCGACCCTGCCGCTTACCGGATACC	1.43	50	Transf_Ecoli	91	30	Selected	ctg.s2.83.arrow_pilon&&&m4C&&&2452&&&2452&&&-
ctg.s2.83.arrow_pilon	kinModCall	m4C	2455	2455	45	-	NA	375	CCTCGTGCGCTCTCCTGTTCCGACCCTGCCGCTTACCGGAT	1.51	75	Transf_Ecoli	91	30	Selected	ctg.s2.83.arrow_pilon&&&m4C&&&2455&&&2455&&&-
ctg.s2.83.arrow_pilon	kinModCall	m4C	2459	2459	45	+	NA	414	GGTAAGCGGCAGGGTCGGAACAGGAGAGCGCACGAGGGAGC	1.52	108	Transf_Ecoli	91	30	Selected	ctg.s2.83.arrow_pilon&&&m4C&&&2459&&&2459&&&+
ctg.s2.83.arrow_pilon	kinModCall	m6A	2460	2460	72	+	NA	417	GTAAGCGGCAGGGTCGGAACAGGAGAGCGCACGAGGGAGCT	1.73	37	Transf_Ecoli	96	31	Selected	ctg.s2.83.arrow_pilon&&&m6A&&&2460&&&2460&&&+
ctg.s2.83.arrow_pilon	kinModCall	m4C	2464	2464	42	-	NA	393	TGGAAGCTCCCTCGTGCGCTCTCCTGTTCCGACCCTGCCGC	1.49	41	Transf_Ecoli	91	30	Selected	ctg.s2.83.arrow_pilon&&&m4C&&&2464&&&2464&&&-
ctg.s2.83.arrow_pilon	kinModCall	m4C	2469	2469	142	+	NA	412	AGGGTCGGAACAGGAGAGCGCACGAGGGAGCTTCCAGGGGG	2.2	138	Transf_Ecoli	91	30	Selected	ctg.s2.83.arrow_pilon&&&m4C&&&2469&&&2469&&&+
ctg.s2.83.arrow_pilon	kinModCall	m4C	2479	2479	65	+	NA	399	CAGGAGAGCGCACGAGGGAGCTTCCAGGGGGAAACGCCTGG	1.64	61	Transf_Ecoli	91	30	Selected	ctg.s2.83.arrow_pilon&&&m4C&&&2479&&&2479&&&+
ctg.s2.83.arrow_pilon	kinModCall	m4C	2542	2542	121	+	NA	412	TTCGCCACCTCTGACTTGAGCGTCGATTTTTGTGATGCTCG	1.98	89	Transf_Ecoli	91	30	Selected	ctg.s2.83.arrow_pilon&&&m4C&&&2542&&&2542&&&+
ctg.s2.83.arrow_pilon	kinModCall	m4C	2611	2611	87	+	NA	442	CCAGCAACGCGGCCTTTTTACGGTTCCTGGCCTTTTGCTGG	1.8	70	Transf_Ecoli	91	30	Selected	ctg.s2.83.arrow_pilon&&&m4C&&&2611&&&2611&&&+
ctg.s2.83.arrow_pilon	kinModCall	m4C	2619	2619	64	-	NA	412	GCAAAAGGCCAGCAAAAGGCCAGGAACCGTAAAAAGGCCGC	1.68	39	Transf_Ecoli	91	30	Selected	ctg.s2.83.arrow_pilon&&&m4C&&&2619&&&2619&&&-
ctg.s2.83.arrow_pilon	kinModCall	m4C	2627	2627	30	-	NA	462	CTATGTGAGCAAAAGGCCAGCAAAAGGCCAGGAACCGTAAA	1.37	31	Transf_Ecoli	91	30	Selected	ctg.s2.83.arrow_pilon&&&m4C&&&2627&&&2627&&&-
ctg.s2.83.arrow_pilon	kinModCall	m4C	3684	3684	33	+	NA	515	TTTGCCCGCCAGTTGTTGTGCCACGCGGTTGGGAATGTAAT	1.38	45	Transf_Ecoli	91	30	Selected	ctg.s2.83.arrow_pilon&&&m4C&&&3684&&&3684&&&+
ctg.s2.83.arrow_pilon	kinModCall	m4C	4282	4282	67	-	NA	479	AGCATCTCGAGGGTACCGAGCTCCATATGCACTTTGTGATT	1.71	33	Transf_Ecoli	91	30	Selected	ctg.s2.83.arrow_pilon&&&m4C&&&4282&&&4282&&&-
ctg.s2.000007F.arrow_pilon	kinModCall	m4C	4287	4287	52	-	NA	118	CGGCGATTGCACAGAAAATCCAGCAACGCGCGCTGGCGCAG	2.05	34	Transf_Ecoli	91	30	Selected	ctg.s2.000007F.arrow_pilon&&&m4C&&&4287&&&4287&&&-
ctg.s2.000007F.arrow_pilon	kinModCall	m4C	4304	4304	51	-	NA	124	AACGGGCGAGCCGTCAGCGGCGATTGCACAGAAAATCCAGC	1.9	49	Transf_Ecoli	91	30	Selected	ctg.s2.000007F.arrow_pilon&&&m4C&&&4304&&&4304&&&-
ctg.s2.000007F.arrow_pilon	kinModCall	m4C	4341	4341	49	+	NA	126	CGTTTGCGGATCGTTAAACTCTACCGCAATCATCGACCCCA	1.66	42	Transf_Ecoli	91	30	Selected	ctg.s2.000007F.arrow_pilon&&&m4C&&&4341&&&4341&&&+
ctg.s2.000007F.arrow_pilon	kinModCall	m4C	5130	5130	73	+	NA	128	CCCGCTCACCGGGGCAAGGGCGTTGATTTTCTCCGCCAGGG	2.27	31	Transf_Ecoli	91	30	Selected	ctg.s2.000007F.arrow_pilon&&&m4C&&&5130&&&5130&&&+
ctg.s2.000020F.arrow_pilon	kinModCall	m6A	1717	1717	189	-	NA	542	GGCACGCTGATATGTAGGTGAAGCGACTTGCTCGCGGATGG	2.53	151	Transf_Ecoli	96	31	Selected	ctg.s2.000020F.arrow_pilon&&&m6A&&&1717&&&1717&&&-
ctg.s2.000020F.arrow_pilon	kinModCall	m4C	1922	1922	58	+	NA	523	CGTAGTGCCTCGTCATCACGCCTCAGCCTTGATTTTCCGGA	1.63	67	Transf_Ecoli	91	30	Selected	ctg.s2.000020F.arrow_pilon&&&m4C&&&1922&&&1922&&&+
ctg.s2.000020F.arrow_pilon	kinModCall	m6A	2723	2723	24	-	NA	343	GGCAGGTTGAAGGTTGGGTAACACTAACTGGAGGACCGAAC	1.35	55	Transf_Ecoli	96	31	Selected	ctg.s2.000020F.arrow_pilon&&&m6A&&&2723&&&2723&&&-
ctg.s2.000020F.arrow_pilon	kinModCall	m4C	3360	3360	73	-	NA	244	TGCTAATCTGCGATAAGCGTCGGTAAGGTGATATGAACCGT	2.1	48	Transf_Ecoli	91	30	Selected	ctg.s2.000020F.arrow_pilon&&&m4C&&&3360&&&3360&&&-
ctg.s2.000025F.arrow_pilon	kinModCall	m4C	2793	2793	57	-	NA	136	GTGATTCAGCAATCACTGCGCATCAGCGTCGCTTTGCCGGT	2.12	35	Transf_Ecoli	91	30	Selected	ctg.s2.000025F.arrow_pilon&&&m4C&&&2793&&&2793&&&-
ctg.s2.000025F.arrow_pilon	kinModCall	m4C	3357	3357	45	+	NA	110	TTTCGACGCGGCAATCGCCTCAAACATCTCTTGTTGATGCT	1.99	31	Transf_Ecoli	91	30	Selected	ctg.s2.000025F.arrow_pilon&&&m4C&&&3357&&&3357&&&+
ctg.s2.000035F.arrow_pilon	kinModCall	m4C	681	681	49	+	NA	109	ATCACGGGCTATAGTTCGCCCCTGTTCAATTATTCGAGCAG	2.06	38	Transf_Ecoli	91	30	Selected	ctg.s2.000035F.arrow_pilon&&&m4C&&&681&&&681&&&+
ctg.s2.000047F.arrow_pilon	kinModCall	m4C	843	843	51	+	NA	306	TCTTCTTCCTTGAGTCCGCCCGGAACTCGAAAAACAAACCG	1.59	58	Transf_Ecoli	91	30	Selected	ctg.s2.000047F.arrow_pilon&&&m4C&&&843&&&843&&&+
ctg.s2.000047F.arrow_pilon	kinModCall	m4C	889	889	67	-	NA	291	ATTTTGGTGAGACCCAAAATCGATTTTGTGAAAAATGGCTT	1.69	42	Transf_Ecoli	91	30	Selected	ctg.s2.000047F.arrow_pilon&&&m4C&&&889&&&889&&&-
ctg.s2.000047F.arrow_pilon	kinModCall	m4C	1612	1612	51	+	NA	288	CCAAAGCAAAACTTCAGACACCTGACATATAAAAAATAATC	1.7	47	Transf_Ecoli	91	30	Selected	ctg.s2.000047F.arrow_pilon&&&m4C&&&1612&&&1612&&&+
ctg.s2.000054F.arrow_pilon	kinModCall	m4C	607	607	32	+	NA	247	GAAATTCTTCTCGGCTGACTCAGTCATTTCATTTCTTCATG	1.42	35	Transf_Ecoli	91	30	Selected	ctg.s2.000054F.arrow_pilon&&&m4C&&&607&&&607&&&+
ctg.s2.000054F.arrow_pilon	kinModCall	m4C	668	668	31	+	NA	263	CGTAAATGCCTTGAATCAGCCTATTTAGACCGTTTCTTCGC	1.44	35	Transf_Ecoli	91	30	Selected	ctg.s2.000054F.arrow_pilon&&&m4C&&&668&&&668&&&+
ctg.s2.000054F.arrow_pilon	kinModCall	m4C	678	678	48	+	NA	263	TTGAATCAGCCTATTTAGACCGTTTCTTCGCCATTTAAGGC	1.6	41	Transf_Ecoli	91	30	Selected	ctg.s2.000054F.arrow_pilon&&&m4C&&&678&&&678&&&+
ctg.s2.000054F.arrow_pilon	kinModCall	m4C	962	962	40	-	NA	305	GACTGGCTGATCGCCGAGCGCCCCGGCAAGGTAAGAACCTT	1.53	65	Transf_Ecoli	91	30	Selected	ctg.s2.000054F.arrow_pilon&&&m4C&&&962&&&962&&&-
ctg.s2.000054F.arrow_pilon	kinModCall	m4C	1402	1402	65	+	NA	282	GGTGGTGCGGTCCGGCAAGGCGCTATCCAGGGATAACCGGG	1.8	33	Transf_Ecoli	91	30	Selected	ctg.s2.000054F.arrow_pilon&&&m4C&&&1402&&&1402&&&+
ctg.s2.000054F.arrow_pilon	kinModCall	m4C	1427	1427	27	+	NA	282	TCCAGGGATAACCGGGCAAACAGACGCATGGAGGCGATTTC	1.38	45	Transf_Ecoli	91	30	Selected	ctg.s2.000054F.arrow_pilon&&&m4C&&&1427&&&1427&&&+
ctg.s2.000054F.arrow_pilon	kinModCall	m4C	1579	1579	52	+	NA	236	GTAAAACGGCTCGATGACTTCCACCATGTTTTGCCATGGCA	1.63	41	Transf_Ecoli	91	30	Selected	ctg.s2.000054F.arrow_pilon&&&m4C&&&1579&&&1579&&&+
