# Supplementary material for: Nucleotide composition shapes gene expression in Wolbachia pipientis: a role for MidA methyltransferase?
Source: mSystems. 2025 Aug 15;10(9):e00779-25. doi: 10.1128/msystems.00779-25 (PMC12455994; doi:10.1128/msystems.00779-25)
Supplement: Table S4 — Information about the Wolbachia strains included in the analyses. [file msystems.00779-25-s0005.xlsx]

## Sheet: TableS1
Table S4. Information about the Wolbachia strains included in the analyses
ID	Strain	Host
GCF_021496155.1	wMel_YK_2020	Aedes aegypti (transfected)
GCF_021496175.1	wMel_GV_2020	Aedes aegypti (transfected)
GCF_021496195.1	wMel_wC45_F10	Aedes aegypti (transfected)
GCF_021496215.1	wMel_wC45_F9	Aedes aegypti (transfected)
GCF_021496235.1	wMel_Lab	Aedes aegypti (transfected)
GCF_021497205.1	wMel_YK_18	Aedes aegypti (transfected)
GCF_021497225.1	wMel_GV_13	Aedes aegypti (transfected)
GCF_021497245.1	wMel_GV_18	Aedes aegypti (transfected)
GCF_017896245.1	GV_2018_4	Aedes aegypti (transinfected)
GCF_017896265.1	GV_2018_3	Aedes aegypti (transinfected)
GCF_017896285.1	GV_2018_6	Aedes aegypti (transinfected)
GCF_017896305.1	GV_2018_5	Aedes aegypti (transinfected)
GCF_017896325.1	GV_2018_7	Aedes aegypti (transinfected)
GCF_017896345.1	GV_2018_2	Aedes aegypti (transinfected)
GCF_017896365.1	GV_2018_1	Aedes aegypti (transinfected)
GCF_000242415.2	wAlbB	Aedes albopictus
GCF_004795415.1	wAlbB	Aedes albopictus
GCF_024804185.1	wAlbA-JF2017	Aedes albopictus
GCF_018491735.2	wAnD	Anopheles demeilloni
GCF_001027565.1	wVulC	Armadillidium vulgare
GCF_000008385.1	wBm	Brugia malayi
GCF_004795935.1	TRS	Brugia malayi
GCF_012030695.1	FR3	Brugia pahangi
GCF_014771645.1	PL13	Candidatus Wolbachia massiliensis
GCF_006542295.1	wCauA	Carposina sasakii
GCF_018454455.1	wCer4	Ceratitis capitata
GCF_017869155.1	MIAOwCsol	Ceratosolen solmsi
GCF_000829315.1	wCle	Cimex lectularius
GCF_020995475.1	SYLI2103	Corcyra cephalonica
GCF_013365475.1	55YT	Cruorifilaria tuberocauda
GCF_012277315.1	wCfeJ	Ctenocephalides felis
GCF_000723225.2	wPip_Mol	Culex molestus
GCF_000073005.1	wPip Pel	Culex quinquefasciatus
GCF_000156735.1	wPip JHB	Culex quinquefasciatus
GCA_001648025.1	wDacA	Dactylopius coccus
GCA_000331595.1	wDi	Diaphorina citri
GCA_017883735.1	RSCA17Wol	Diaphorina citri
GCA_017883845.1	TECA18Wol	Diaphorina citri
GCF_013096355.2	KPSwDI15P40	Diaphorina citri
GCF_013096535.2	KPSwDI10P38	Diaphorina citri
GCF_013096725.2	KPSwDI05P26	Diaphorina citri
GCF_013458815.1	dawsonii	Diaphorina citri
GCF_013365495.1	362YU	Dipetalonema caudispina
GCF_013365455.1	FR3	Dirofilaria immitis
GCF_003671365.1	wAna_India	Drosophila ananassae
GCF_003671375.1	wAna_Indonesia	Drosophila ananassae
GCF_003671405.1	wAna_Hawaii	Drosophila ananassae
GCF_008033215.1	W2.1	Drosophila ananassae
GCF_017916175.1	SP11-11	Drosophila auraria
GCF_001758565.1	wInc_Cu	Drosophila incompta
GCF_021378375.1	11	Drosophila innubila
GCF_004685025.1	wMau	Drosophila mauritiana
GCF_004795955.1	wMau	Drosophila mauritiana
GCF_004795975.1	wMau	Drosophila mauritiana
GCF_000008025.1	wMel	Drosophila melanogaster
GCF_000475015.1	wMelPop	Drosophila melanogaster
GCF_002907445.1	wMel_AMD	Drosophila melanogaster
GCF_014354335.1	wMelCS	Drosophila melanogaster
GCF_014354345.1	wMel_PC75	Drosophila melanogaster
GCF_016584325.1	wMelpop	Drosophila melanogaster
GCF_016584355.1	wMelPop2	Drosophila melanogaster
GCF_016584375.1	wMelOctoless	Drosophila melanogaster
GCF_016584405.1	wMelCS_b	Drosophila melanogaster
GCF_016584425.1	wMel	Drosophila melanogaster
GCF_017916155.1	FFD25	Drosophila melanogaster
GCF_021347805.1	wMel_Trop	Drosophila melanogaster
GCF_021347845.1	wMel_Temp	Drosophila melanogaster
GCF_005862095.1	wSan_Quija630.39	Drosophila santomea
GCF_018467135.1	wSan_KB161	Drosophila santomea
GCF_014354315.1	wSh_LD15	Drosophila sechellia
GCF_000022285.1	wRi	Drosophila simulans
GCF_000376585.1	wNo	Drosophila simulans
GCF_000376605.1	wHa	Drosophila simulans
GCF_002907405.1	wRi	Drosophila simulans
GCF_018689955.1	wTei_KB156	Drosophila simulans
GCF_018690035.1	wMa_KB154	Drosophila simulans
GCF_018690095.1	wAu_KB177	Drosophila simulans
GCA_000953315.1	wAu	Drosophila simulans
GCF_002300525.1	wSpc	Drosophila subpulchrella
GCF_000333795.1	valsugana	Drosophila suzukii
GCF_005862135.1	wTei_cascade_4_2	Drosophila teissieri
GCF_005862115.1	wYak_CY17C	Drosophila yakuba
GCF_018467115.1	wYak_KB166	Drosophila yakuba
GCF_018555315.1	wEcas	Erebia cassioides
GCF_000333775.1	wBol1-b	Hypolimnas bolina
GCF_007115015.1	wstri	Laodelphax striatellus
GCF_013366805.1	37PF	Litomosoides brasiliensis
GCF_013365435.1	wLsig	Litomosoides sigmodontis
GCF_020278625.1	wMoz2	Mansonella ozzardi
GCA_023661065.1	wMoviF	Melophagus ovinus
GCF_009012935.1	wOneA1	Nasonia oneida
GCF_001983615.1	wVitA	Nasonia vitripennis
GCF_001675695.1	wNfla	Nomada flava
GCF_001675715.1	wNleu	Nomada leucophthalma
GCF_936270145.1	wOegibbosus-W744x776B	Oedothorax gibbosus
GCF_000306885.1	wOo	Onchocerca ochengi
GCF_000530755.1	wOv Cameroon	Onchocerca volvulus
GCF_001266585.1	Ob_Wba	Operophtera brumata
GCF_023559125.1	wFur	Ostrinia furnacalis
GCF_023559145.1	wSca	Ostrinia scapulalis
GCF_014534705.1	WolPenNig	Pentalonia nigronervosa
GCF_002318985.1	wAus	Plutella australiana
GCF_918342435.1		Psylliodes chrysocephala
GCF_018454445.1	wCer5	Rhagoletis cerasi
GCF_018454475.1	wCer1	Rhagoletis cerasi
GCF_018141665.1	Spic_B	Spodoptera picta
GCF_020405475.1	wCon	Tribolium confusum
GCF_001439985.1	wTpre	Trichogramma pretiosum
GCF_004171285.1	wAlbB	Aedes albopictus
GCF_002907525.1	wMel_KL	Aedes aegypti (transfected)
GCF_002204235.2	wWb	Wuchereria bancrofti
wDi_82301.12	wDi	Dirofilaria immitis
