# Supplementary material for: Nucleotide composition shapes gene expression in Wolbachia pipientis: a role for MidA methyltransferase?
Source: mSystems. 2025 Aug 15;10(9):e00779-25. doi: 10.1128/msystems.00779-25 (PMC12455994; doi:10.1128/msystems.00779-25)
Supplement: Table S5 — Genes presenting highly conserved CtrA or TATA box regulatory regions upstream in the 112 Wolbachia genomes. [file msystems.00779-25-s0006.xlsx]

## Sheet: Foglio1
Table S5. Gene presenting highly conserved CtrA or TATA box regulatory regions upstream in the 112 Wolbachia genomes
Regulatory sequence	Short name	Annotation	COG pathway	COG code
CtrA box	HyfB	Formate hydrogenlyase subunit 3/Multisubunit Na+/H+ antiporter, MnhD subunit	Energy production and conversion (C)	COG0651
CtrA box	MidA	SAM-dependent methyltransferase, MidA family	General function prediction only (R)	COG1565
TATA box	CtrA/OmpR	DNA-binding response regulator, OmpR family, contains REC and winged-helix (wHTH) domain	Signal transduction mechanisms (TK)	COG0745
TATA box	RpsS	Ribosomal protein S19	Translation, ribosomal structure and biogenesis (J)	COG0185
TATA box	RibF	FAD synthase	Coenzyme transport and metabolism (H)	COG0196
TATA box	HyfB	Formate hydrogenlyase subunit 3/Multisubunit Na+/H+ antiporter, MnhD subunit	Energy production and conversion (CP)	COG0651
TATA box	GrxC	Glutaredoxin	Posttranslational modification, protein turnover, chaperones (O)	COG0695
TATA box	FabG	NAD(P)-dependent dehydrogenase, short-chain alcohol dehydrogenase family	Lipid transport and metabolism (I)	COG1028
TATA box	Lpd	Dihydrolipoamide dehydrogenase (E3) component of pyruvate/2-oxoglutarate dehydrogenase complex or glutathione oxidoreductase	Energy production and conversion (R)	COG1249
TATA box	MidA	SAM-dependent methyltransferase, MidA family	General function prediction only (R)	COG1565
TATA box	CyoA	Heme/copper-type cytochrome/quinol oxidase, subunit 2	Energy production and conversion (C)	COG1622
TATA box	VirB10	Type IV secretory pathway, VirB10 component	Intracellular trafficking, secretion, and vesicular transport (U)	COG2948
TATA box	Undef	Undef	Undef	Undef
TATA box	Undef	Undef	Undef	Undef
